# Supplementary material for: Integrative Omics Reveals Rapidly Evolving Regulatory Sequences Driving Primate Brain Evolution
Source: Mol Biol Evol. 2023 Jul 26;40(8):msad173. doi: 10.1093/molbev/msad173 (PMC10404817; doi:10.1093/molbev/msad173)
Supplement: msad173_Supplementary_Data [file msad173_supplementary_data.zip]

Archive with 2 entries (2 files):
- Supplementary Tables S1-S21.xlsx
- Supplementary materials.docx
