# Supplementary material for: Integrative Omics Reveals Rapidly Evolving Regulatory Sequences Driving Primate Brain Evolution
Source: Mol Biol Evol. 2023 Jul 26;40(8):msad173. doi: 10.1093/molbev/msad173 (PMC10404817; doi:10.1093/molbev/msad173)
Supplement: msad173_Supplementary_Data [file msad173_supplementary_data.zip › Supplementary Tables S1-S21.xlsx]

## Sheet: Legends
Supplementary Tables	Legends
Table S1	List of brain development related genes harboring proximal RECNEs (lineage-specific conserved non-coding elements that exhibited rapid evolution in the specific primate lineage) in each primate lineage
Table S2	List of human brain significantly highly expressed genes harboring proximal RECNEs in each primate lineage
Table S3	RECNEs with functional peaks from developing human brain
Table S4	RECNEs with primate-specific epigenetic peaks from developing brains of human, rhesus macaque and mouse
Table S5	RECNEs with human-specific epigenetic peaks from developing brains of human, rhesus macaque and mouse
Table S6	List of identified and annotated cell clusters in integrated analysis
Table S7	DEGs (Differentially expressed genes) between human and tree shrew in each integrated cell cluster
Table S8	DEGs between rhesus macaque and tree shrew in each integrated cell cluster
Table S9	Epigenetic peaks from developing brains of human, rhesus macaque and mouse surrounding DEGs between human and tree shrew in each integrated cell cluster
Table S10	Epigenetic peaks from developing brains of human, rhesus macaque and mouse surrounding DEGs between rhesus macaque and tree shrew in each integrated cell cluster
Table S11	RECNEs surrounding DEGs between human and tree shrew in each integrated cell cluster (the RECNEs with regulatory activity supported by human fetal brain Chip-seq data are filled in dark green)
Table S12	RECNEs surrounding DEGs between rhesus macaque and tree shrew in each integrated cell cluster
Table S13	Information on 60 human brain and non-neural samples selected from the GTEx project (release V8)
Table S14	Information on 56 rhesus macaque brain and non-neural samples
Table S15	Information on 52 tree shrew brain and non-neural samples
Table S16	101 PSBEGs (primate-specific brain-biased genes) (19 PSBEGs that underwent a more stringent screening method are filled in dark green)
Table S17	RECNEs surrounding PSBEGs
Table S18	Epigenetic peaks from developing brains of human, rhesus macaque and mouse surrounding PSBEGs
Table S19	Marker genes of each integrated cell cluster
Table S20	Effects of different covariates between brain and non-neural samples on gene expression in each species tested by MWU (Mann-Whitney U) test
Table S21	DEGs between brain and non-brain tissues of human, rhesus macaque and tree shrew, respectively

## Sheet: Table S1
Chr-RECNE	Start-RECNE	End-RECNE	Length-RECNE	Lineages	RECNE Nearest Gene ID	RECNE Nearest Gene Name
chr21	25850742	25850953	211	Catarrhini	ENSG00000142192	APP
chr9	32979796	32980078	282	Catarrhini	ENSG00000137074	APTX
chr9	32979522	32979764	242	Catarrhini	ENSG00000137074	APTX
chrX	63583173	63583818	645	Catarrhini	ENSG00000131089	ARHGEF9
chr3	86135374	86135553	179	Catarrhini	ENSG00000175161	CADM2
chr7	40107288	40107567	279	Catarrhini	ENSG00000065883	CDK13
chr4	109282164	109282382	218	Catarrhini	ENSG00000188517	COL25A1
chr3	181019919	181020679	760	Catarrhini	ENSG00000205981	DNAJC19
chr2	127248329	127248443	114	Catarrhini	ENSG00000163161	ERCC3
chr11	105706350	105706607	257	Catarrhini	ENSG00000152578	GRIA4
chr11	105707252	105707341	89	Catarrhini	ENSG00000152578	GRIA4
chr11	105706798	105706858	60	Catarrhini	ENSG00000152578	GRIA4
chr6	158237837	158238399	562	Catarrhini	ENSG00000272047	GTF2H5
chr9	92170942	92171073	131	Catarrhini	ENSG00000196305	IARS
chr9	5041294	5041510	216	Catarrhini	ENSG00000096968	JAK2
chr10	63473569	63473753	184	Catarrhini	ENSG00000171988	JMJD1C
chr20	15619498	15619646	148	Catarrhini	ENSG00000172264	MACROD2
chr10	119016065	119016241	176	Catarrhini	ENSG00000188613	NANOS1
chr17	16200094	16200175	81	Catarrhini	ENSG00000141027	NCOR1
chr3	132717251	132717340	89	Catarrhini	ENSG00000113971	NPHP3
chrX	71518478	71518652	174	Catarrhini	ENSG00000147162	OGT
chr13	73022636	73022816	180	Catarrhini	ENSG00000083535	PIBF1
chr10	77953700	77953976	276	Catarrhini	ENSG00000148606	POLR3A
chr10	77953464	77953544	80	Catarrhini	ENSG00000148606	POLR3A
chr8	108131236	108131563	327	Catarrhini	ENSG00000147655	RSPO2
chr8	108131654	108131905	251	Catarrhini	ENSG00000147655	RSPO2
chr8	47511044	47511663	619	Catarrhini	ENSG00000164808	SPIDR
chr13	47926381	47926778	397	Catarrhini	ENSG00000136143	SUCLA2
chr3	3836577	3836669	92	Catarrhini	ENSG00000144455	SUMF1
chr4	103573991	103575078	1087	Catarrhini	ENSG00000169836	TACR3
chr2	161471932	161472074	142	Catarrhini	ENSG00000136535	TBR1
chr14	39160748	39161594	846	Catarrhini	ENSG00000182400	TRAPPC6B
chr8	15806464	15807288	824	Catarrhini	ENSG00000104723	TUSC3
chr17	44229164	44229619	455	Catarrhini	ENSG00000108312	UBTF
chr2	216175403	216175798	395	Catarrhini	ENSG00000079246	XRCC5
chrX	148573750	148573854	104	Haplorrhini	ENSG00000155966	AFF2
chr2	69086281	69086331	50	Haplorrhini	ENSG00000169604	ANTXR1
chr16	10239711	10239903	192	Haplorrhini	ENSG00000183454	GRIN2A
chr1	111968035	111968198	163	Haplorrhini	ENSG00000171385	KCND3
chrX	136018429	136018622	193	Haplorrhini	ENSG00000198689	SLC9A6
chr8	47528224	47528289	65	Haplorrhini	ENSG00000164808	SPIDR
chr8	47527934	47527991	57	Haplorrhini	ENSG00000164808	SPIDR
chr8	99874525	99874608	83	Haplorrhini	ENSG00000132549	VPS13B
chr12	63142110	63142284	174	Hominidae	ENSG00000166148	AVPR1A
chr2	27245785	27245985	200	Hominidae	ENSG00000084774	CAD
chr11	115277183	115277364	181	Hominidae	ENSG00000182985	CADM1
chr3	111512501	111512742	241	Hominidae	ENSG00000153283	CD96
chr1	232036509	232036604	95	Hominidae	ENSG00000162946	DISC1
chrX	68783377	68783565	188	Hominidae	ENSG00000090776	EFNB1
chr10	73201551	73201860	309	Hominidae	ENSG00000138286	FAM149B1
chr10	73201080	73201240	160	Hominidae	ENSG00000138286	FAM149B1
chr10	73200525	73200805	280	Hominidae	ENSG00000138286	FAM149B1
chr15	30837790	30837993	203	Hominidae	ENSG00000198690	FAN1
chr15	30882441	30882853	412	Hominidae	ENSG00000198690	FAN1
chr15	30834400	30834486	86	Hominidae	ENSG00000198690	FAN1
chr15	30824727	30824798	71	Hominidae	ENSG00000198690	FAN1
chr6	98927558	98927647	89	Hominidae	ENSG00000112234	FBXL4
chr6	111717088	111717291	203	Hominidae	ENSG00000010810	FYN
chrX	136976862	136976984	122	Hominidae	ENSG00000165370	GPR101
chrX	132718539	132718874	335	Hominidae	ENSG00000171004	HS6ST2
chr3	159995792	159996007	215	Hominidae	ENSG00000168811	IL12A
chr1	156139170	156139463	293	Hominidae	ENSG00000160789	LMNA
chr2	148492619	148492689	70	Hominidae	ENSG00000204406	MBD5
chr5	88810355	88810498	143	Hominidae	ENSG00000081189	MEF2C
chr17	42547323	42547386	63	Hominidae	ENSG00000108784	NAGLU
chr22	29688233	29688390	157	Hominidae	ENSG00000186575	NF2
chr6	18091466	18091659	193	Hominidae	ENSG00000187566	NHLRC1
chrX	71518478	71518652	174	Hominidae	ENSG00000147162	OGT
chr12	7240834	7240928	94	Hominidae	ENSG00000139197	PEX5
chr18	10724968	10725129	161	Hominidae	ENSG00000154864	PIEZO2
chr2	189924130	189924330	200	Hominidae	ENSG00000064933	PMS1
chr2	189923470	189923579	109	Hominidae	ENSG00000064933	PMS1
chr2	189923805	189923985	180	Hominidae	ENSG00000064933	PMS1
chr2	189924679	189924858	179	Hominidae	ENSG00000064933	PMS1
chr2	189923334	189923442	108	Hominidae	ENSG00000064933	PMS1
chr9	35510983	35511223	240	Hominidae	ENSG00000198853	RUSC2
chrX	74395973	74396106	133	Hominidae	ENSG00000147100	SLC16A2
chr1	42891091	42891641	550	Hominidae	ENSG00000117394	SLC2A1
chr1	42891659	42891872	213	Hominidae	ENSG00000117394	SLC2A1
chr1	42890751	42890995	244	Hominidae	ENSG00000117394	SLC2A1
chr3	31453920	31454848	928	Hominidae	ENSG00000163527	STT3B
chr3	31455376	31455562	186	Hominidae	ENSG00000163527	STT3B
chr6	50722133	50722515	382	Hominidae	ENSG00000008197	TFAP2D
chr1	216389830	216390375	545	Hominidae	ENSG00000042781	USH2A
chr8	105709661	105709736	75	Hominidae	ENSG00000169946	ZFPM2
chr3	85708282	85708735	453	Homininae	ENSG00000175161	CADM2
chr8	60939222	60939766	544	Homininae	ENSG00000171316	CHD7
chr13	76985990	76986562	572	Homininae	ENSG00000102805	CLN5
chr1	57009428	57009469	41	Homininae	ENSG00000173406	DAB1
chr5	13684354	13684506	152	Homininae	ENSG00000039139	DNAH5
chr3	181019919	181020679	760	Homininae	ENSG00000205981	DNAJC19
chr11	117670128	117670215	87	Homininae	ENSG00000177103	DSCAML1
chrX	68841230	68841567	337	Homininae	ENSG00000090776	EFNB1
chr9	78110414	78110557	143	Homininae	ENSG00000156052	GNAQ
chr6	142710662	142710704	42	Homininae	ENSG00000010818	HIVEP2
chr11	68328294	68328505	211	Homininae	ENSG00000162337	LRP5
chr1	39104968	39104993	25	Homininae	ENSG00000127603	MACF1
chr3	62124204	62124587	383	Homininae	ENSG00000144724	PTPRG
chr7	6402543	6404017	1474	Homininae	ENSG00000136238	RAC1
chrX	71420525	71420797	272	Homininae	ENSG00000147133	TAF1
chr7	98999006	98999958	952	Homininae	ENSG00000196367	TRRAP
chr8	15806464	15807288	824	Homininae	ENSG00000104723	TUSC3
chr17	44227756	44227904	148	Homininae	ENSG00000108312	UBTF
chr16	17212586	17212854	268	Homininae	ENSG00000103489	XYLT1
chr3	195649947	195650162	215	Hominini	ENSG00000189058	APOD
chr3	195650312	195650608	296	Hominini	ENSG00000189058	APOD
chr2	111166599	111166762	163	Hominini	ENSG00000153094	BCL2L11
chr17	51995739	51995901	162	Hominini	ENSG00000154975	CA10
chr3	46142107	46142344	237	Hominini	ENSG00000163823	CCR1
chrX	155290380	155290897	517	Hominini	ENSG00000155962	CLIC2
chr11	72281284	72281313	29	Hominini	ENSG00000162129	CLPB
chr22	18854831	18854902	71	Hominini	ENSG00000183628	DGCR6
chr1	232036509	232036604	95	Hominini	ENSG00000162946	DISC1
chr8	13437464	13437824	360	Hominini	ENSG00000164741	DLC1
chr1	97930404	97930880	476	Hominini	ENSG00000188641	DPYD
chr10	129853269	129854056	787	Hominini	ENSG00000108001	EBF3
chr4	47438617	47438845	228	Hominini	ENSG00000163288	GABRB1
chr20	58802650	58802898	248	Hominini	ENSG00000087460	GNAS
chr11	105617545	105617773	228	Hominini	ENSG00000152578	GRIA4
chr7	16006899	16007980	1081	Hominini	ENSG00000214960	ISPD
chr9	745784	746101	317	Hominini	ENSG00000107104	KANK1
chr11	30006125	30006397	272	Hominini	ENSG00000182255	KCNA4
chr20	14878645	14878697	52	Hominini	ENSG00000172264	MACROD2
chr10	118932572	118932899	327	Hominini	ENSG00000188613	NANOS1
chr7	103254776	103254899	123	Hominini	ENSG00000105819	PMPCB
chr7	103275534	103275643	109	Hominini	ENSG00000105819	PMPCB
chr1	52995869	52996073	204	Hominini	ENSG00000116171	SCP2
chr8	140126471	140126699	228	Hominini	ENSG00000167632	TRAPPC9
chr22	18220553	18220617	64	Hominini	ENSG00000184979	USP18
chr10	71804663	71804700	37	Hominoidea	ENSG00000107736	CDH23
chr8	60938043	60938662	619	Hominoidea	ENSG00000171316	CHD7
chr13	76985546	76985913	367	Hominoidea	ENSG00000102805	CLN5
chr13	76985990	76986562	572	Hominoidea	ENSG00000102805	CLN5
chr2	136199770	136200438	668	Hominoidea	ENSG00000121966	CXCR4
chr2	172095523	172095578	55	Hominoidea	ENSG00000115844	DLX2
chr6	53290250	53290613	363	Hominoidea	ENSG00000012660	ELOVL5
chr1	91328351	91329520	1169	Hominoidea	ENSG00000162669	HFM1
chr7	155106454	155106563	109	Hominoidea	ENSG00000157219	HTR5A
chr13	20607075	20607160	85	Hominoidea	ENSG00000032742	IFT88
chr17	8566892	8566952	60	Hominoidea	ENSG00000133026	MYH10
chr2	110185078	110185304	226	Hominoidea	ENSG00000144061	NPHP1
chr2	110184823	110185033	210	Hominoidea	ENSG00000144061	NPHP1
chrX	123562735	123562975	240	Hominoidea	ENSG00000125676	THOC2
chr1	115564539	115565014	475	Hominoidea	ENSG00000173218	VANGL1
chr15	84634261	84634520	259	Hominoidea	ENSG00000177082	WDR73
chr9	18710705	18711215	510	Homo sapiens	ENSG00000178031	ADAMTSL1
chr9	18890525	18891134	609	Homo sapiens	ENSG00000178031	ADAMTSL1
chr9	18496641	18497086	445	Homo sapiens	ENSG00000178031	ADAMTSL1
chr9	85764701	85765048	347	Homo sapiens	ENSG00000135049	AGTPBP1
chr5	150329886	150330091	205	Homo sapiens	ENSG00000183876	ARSI
chrX	40581893	40581950	57	Homo sapiens	ENSG00000182220	ATP6AP2
chr7	70478823	70479377	554	Homo sapiens	ENSG00000158321	AUTS2
chr7	70436719	70437244	525	Homo sapiens	ENSG00000158321	AUTS2
chr3	53782827	53783137	310	Homo sapiens	ENSG00000157388	CACNA1D
chr3	53668361	53668518	157	Homo sapiens	ENSG00000157388	CACNA1D
chr1	181715452	181715619	167	Homo sapiens	ENSG00000198216	CACNA1E
chr20	46246021	46246562	541	Homo sapiens	ENSG00000149654	CDH22
chr3	2741674	2742006	332	Homo sapiens	ENSG00000144619	CNTN4
chr3	2659931	2660660	729	Homo sapiens	ENSG00000144619	CNTN4
chr3	3057153	3058240	1087	Homo sapiens	ENSG00000144619	CNTN4
chr3	3030254	3030313	59	Homo sapiens	ENSG00000144619	CNTN4
chr3	2664613	2665218	605	Homo sapiens	ENSG00000144619	CNTN4
chr7	147541469	147541612	143	Homo sapiens	ENSG00000174469	CNTNAP2
chr4	109359147	109359443	296	Homo sapiens	ENSG00000188517	COL25A1
chr2	188893129	188893209	80	Homo sapiens	ENSG00000168542	COL3A1
chr8	67499908	67500089	181	Homo sapiens	ENSG00000165078	CPA6
chr2	79960474	79960680	206	Homo sapiens	ENSG00000066032	CTNNA2
chr2	79950241	79950873	632	Homo sapiens	ENSG00000066032	CTNNA2
chr9	272823	273168	345	Homo sapiens	ENSG00000107099	DOCK8
chr18	49347538	49347640	102	Homo sapiens	ENSG00000141627	DYM
chr10	117594862	117595022	160	Homo sapiens	ENSG00000170370	EMX2
chrX	138710800	138711756	956	Homo sapiens	ENSG00000129682	FGF13
chrX	139206366	139206806	440	Homo sapiens	ENSG00000129682	FGF13
chr2	48915815	48915998	183	Homo sapiens	ENSG00000170820	FSHR
chr3	194083283	194083560	277	Homo sapiens	ENSG00000114315	HES1
chr2	137912388	137912758	370	Homo sapiens	ENSG00000150540	HNMT
chr9	706886	707097	211	Homo sapiens	ENSG00000107104	KANK1
chr9	745784	746101	317	Homo sapiens	ENSG00000107104	KANK1
chr12	25245682	25245787	105	Homo sapiens	ENSG00000133703	KRAS
chr9	126608301	126608415	114	Homo sapiens	ENSG00000136944	LMX1B
chr12	12116556	12116606	50	Homo sapiens	ENSG00000070018	LRP6
chr20	15417031	15417159	128	Homo sapiens	ENSG00000172264	MACROD2
chr20	15512840	15513283	443	Homo sapiens	ENSG00000172264	MACROD2
chr20	40738843	40739403	560	Homo sapiens	ENSG00000204103	MAFB
chr15	94369784	94369919	135	Homo sapiens	ENSG00000140563	MCTP2
chr15	37045629	37046179	550	Homo sapiens	ENSG00000134138	MEIS2
chr9	14202784	14203154	370	Homo sapiens	ENSG00000147862	NFIB
chr9	14298327	14299149	822	Homo sapiens	ENSG00000147862	NFIB
chr15	96409533	96409785	252	Homo sapiens	ENSG00000185551	NR2F2
chr5	143409470	143409490	20	Homo sapiens	ENSG00000113580	NR3C1
chr1	107519209	107519938	729	Homo sapiens	ENSG00000162631	NTNG1
chr14	73343732	73343882	150	Homo sapiens	ENSG00000133961	NUMB
chr11	34925479	34925548	69	Homo sapiens	ENSG00000110435	PDHX
chr10	73893565	73893622	57	Homo sapiens	ENSG00000122861	PLAU
chr2	189923805	189923985	180	Homo sapiens	ENSG00000064933	PMS1
chr2	189923470	189923579	109	Homo sapiens	ENSG00000064933	PMS1
chr2	189923334	189923442	108	Homo sapiens	ENSG00000064933	PMS1
chr2	189924130	189924330	200	Homo sapiens	ENSG00000064933	PMS1
chr2	189924679	189924858	179	Homo sapiens	ENSG00000064933	PMS1
chr2	189923652	189923682	30	Homo sapiens	ENSG00000064933	PMS1
chr2	189924412	189924555	143	Homo sapiens	ENSG00000064933	PMS1
chr14	29905758	29905865	107	Homo sapiens	ENSG00000184304	PRKD1
chr20	5291104	5292129	1025	Homo sapiens	ENSG00000101292	PROKR2
chr20	5292538	5292708	170	Homo sapiens	ENSG00000101292	PROKR2
chr3	61804701	61804771	70	Homo sapiens	ENSG00000144724	PTPRG
chr3	25351010	25351201	191	Homo sapiens	ENSG00000077092	RARB
chr18	23058945	23059125	180	Homo sapiens	ENSG00000101773	RBBP8
chr3	79441709	79441895	186	Homo sapiens	ENSG00000169855	ROBO1
chr6	7112956	7113345	389	Homo sapiens	ENSG00000124782	RREB1
chr20	728221	728439	218	Homo sapiens	ENSG00000101276	SLC52A3
chr3	10818169	10818236	67	Homo sapiens	ENSG00000132164	SLC6A11
chr9	2050744	2051143	399	Homo sapiens	ENSG00000080503	SMARCA2
chr12	24014756	24016756	2000	Homo sapiens	ENSG00000134532	SOX5
chr3	31453920	31454848	928	Homo sapiens	ENSG00000163527	STT3B
chr6	152232411	152232796	385	Homo sapiens	ENSG00000131018	SYNE1
chr3	177020569	177022425	1856	Homo sapiens	ENSG00000177565	TBL1XR1
chr10	113139870	113140220	350	Homo sapiens	ENSG00000148737	TCF7L2
chr3	171101990	171102245	255	Homo sapiens	ENSG00000154310	TNIK
chr8	115408112	115408350	238	Homo sapiens	ENSG00000104447	TRPS1
chr1	216274514	216274835	321	Homo sapiens	ENSG00000042781	USH2A
chr9	2621075	2621542	467	Homo sapiens	ENSG00000147852	VLDLR
chr9	2621749	2621874	125	Homo sapiens	ENSG00000147852	VLDLR
chr1	12302446	12302680	234	Homo sapiens	ENSG00000048707	VPS13D
chr17	46816293	46816332	39	Homo sapiens	ENSG00000108379	WNT3
chr16	79165690	79166047	357	Homo sapiens	ENSG00000186153	WWOX
chr16	78958046	78958571	525	Homo sapiens	ENSG00000186153	WWOX
chr16	79168574	79168595	21	Homo sapiens	ENSG00000186153	WWOX
chr16	78843586	78844709	1123	Homo sapiens	ENSG00000186153	WWOX
chr16	78503682	78504221	539	Homo sapiens	ENSG00000186153	WWOX
chr16	78804571	78804942	371	Homo sapiens	ENSG00000186153	WWOX
chr16	78717926	78718344	418	Homo sapiens	ENSG00000186153	WWOX
chr16	79302599	79303088	489	Homo sapiens	ENSG00000186153	WWOX
chr11	114228985	114229494	509	Homo sapiens	ENSG00000109906	ZBTB16
chrX	109636832	109637099	267	Simiiformes	ENSG00000068366	ACSL4
chr10	110084715	110084789	74	Simiiformes	ENSG00000148700	ADD3
chr10	74423127	74423544	417	Simiiformes	ENSG00000156110	ADK
chr10	74423771	74423987	216	Simiiformes	ENSG00000156110	ADK
chrX	148592919	148593039	120	Simiiformes	ENSG00000155966	AFF2
chrX	148533816	148534017	201	Simiiformes	ENSG00000155966	AFF2
chrX	111767883	111768245	362	Simiiformes	ENSG00000101901	ALG13
chrX	67698490	67698716	226	Simiiformes	ENSG00000169083	AR
chr7	70630576	70631345	769	Simiiformes	ENSG00000158321	AUTS2
chr2	60488629	60488718	89	Simiiformes	ENSG00000119866	BCL11A
chr20	6706071	6706355	284	Simiiformes	ENSG00000125845	BMP2
chr20	11843329	11843422	93	Simiiformes	ENSG00000132640	BTBD3
chr11	115328975	115329038	63	Simiiformes	ENSG00000182985	CADM1
chr1	7703492	7703606	114	Simiiformes	ENSG00000171735	CAMTA1
chrX	41945366	41945448	82	Simiiformes	ENSG00000147044	CASK
chrX	41604825	41605174	349	Simiiformes	ENSG00000147044	CASK
chr7	117511719	117511773	54	Simiiformes	ENSG00000001626	CFTR
chr12	122349051	122349134	83	Simiiformes	ENSG00000130779	CLIP1
chr5	37175084	37175382	298	Simiiformes	ENSG00000197603	CPLANE1
chr2	46657309	46657429	120	Simiiformes	ENSG00000119878	CRIPT
chr2	25251161	25251316	155	Simiiformes	ENSG00000119772	DNMT3A
chrX	69977374	69978086	712	Simiiformes	ENSG00000158813	EDA
chrX	14806707	14806940	233	Simiiformes	ENSG00000181544	FANCB
chrX	138794392	138794647	255	Simiiformes	ENSG00000129682	FGF13
chrX	12528698	12529052	354	Simiiformes	ENSG00000169933	FRMPD4
chrX	12316849	12317399	550	Simiiformes	ENSG00000169933	FRMPD4
chrX	12182348	12182501	153	Simiiformes	ENSG00000169933	FRMPD4
chr2	49174657	49174717	60	Simiiformes	ENSG00000170820	FSHR
chrX	133751289	133751687	398	Simiiformes	ENSG00000147257	GPC3
chrX	123265600	123265747	147	Simiiformes	ENSG00000125675	GRIA3
chrX	123393860	123394043	183	Simiiformes	ENSG00000125675	GRIA3
chr6	101430883	101431110	227	Simiiformes	ENSG00000164418	GRIK2
chr6	101669037	101669352	315	Simiiformes	ENSG00000164418	GRIK2
chr16	10239711	10239903	192	Simiiformes	ENSG00000183454	GRIN2A
chr7	74760429	74760719	290	Simiiformes	ENSG00000263001	GTF2I
chr17	37753120	37753166	46	Simiiformes	ENSG00000275410	HNF1B
chr4	127605414	127605517	103	Simiiformes	ENSG00000164066	INTU
chr10	75018553	75018612	59	Simiiformes	ENSG00000156650	KAT6B
chr10	74924235	74924603	368	Simiiformes	ENSG00000156650	KAT6B
chr5	62333431	62333591	160	Simiiformes	ENSG00000068796	KIF2A
chr2	142855471	142855588	117	Simiiformes	ENSG00000115919	KYNU
chr9	126613803	126613927	124	Simiiformes	ENSG00000136944	LMX1B
chr20	14546942	14547528	586	Simiiformes	ENSG00000172264	MACROD2
chrX	74826613	74826691	78	Simiiformes	ENSG00000050030	NEXMIF
chr5	93557859	93558152	293	Simiiformes	ENSG00000175745	NR2F1
chr9	99834563	99834964	401	Simiiformes	ENSG00000119508	NR4A3
chr4	1942760	1943031	271	Simiiformes	ENSG00000109685	NSD2
chr10	103175800	103176202	402	Simiiformes	ENSG00000076685	NT5C2
chr13	100294991	100295344	353	Simiiformes	ENSG00000175198	PCCA
chr5	59711208	59711275	67	Simiiformes	ENSG00000113448	PDE4D
chrX	24859970	24860026	56	Simiiformes	ENSG00000101868	POLA1
chrX	24994219	24994361	142	Simiiformes	ENSG00000101868	POLA1
chrX	48507193	48507540	347	Simiiformes	ENSG00000102312	PORCN
chr1	3212033	3212388	355	Simiiformes	ENSG00000142611	PRDM16
chr6	161964843	161964993	150	Simiiformes	ENSG00000185345	PRKN
chr1	220220920	220221497	577	Simiiformes	ENSG00000118873	RAB3GAP2
chr7	6402543	6404017	1474	Simiiformes	ENSG00000136238	RAC1
chrX	47178902	47178970	68	Simiiformes	ENSG00000182872	RBM10
chr12	51749265	51749811	546	Simiiformes	ENSG00000196876	SCN8A
chr10	110992034	110992250	216	Simiiformes	ENSG00000108061	SHOC2
chr8	42481894	42482093	199	Simiiformes	ENSG00000168575	SLC20A2
chrX	136018429	136018622	193	Simiiformes	ENSG00000198689	SLC9A6
chr3	181664845	181665073	228	Simiiformes	ENSG00000181449	SOX2
chr8	47528106	47528204	98	Simiiformes	ENSG00000164808	SPIDR
chr16	30999476	30999809	333	Simiiformes	ENSG00000099365	STX1B
chr3	4016701	4016757	56	Simiiformes	ENSG00000144455	SUMF1
chr9	117617296	117617585	289	Simiiformes	ENSG00000136869	TLR4
chr8	15688734	15689177	443	Simiiformes	ENSG00000104723	TUSC3
chr20	25143520	25143659	139	Simiiformes	ENSG00000100987	VSX1
chr2	63491794	63492167	373	Simiiformes	ENSG00000143951	WDPCP

## Sheet: Table S2
Chr-RECNE	Start-RECNE	End-RECNE	Length-RECNE	Lineages	RECNE Nearest Gene ID	RECNE Nearest Gene Name
chr7	35847039	35847198	159	Catarrhini	ENSG00000122545	SEPT7
chrX	63583173	63583818	645	Catarrhini	ENSG00000131089	ARHGEF9
chr3	54047745	54048404	659	Catarrhini	ENSG00000157445	CACNA2D3
chr3	86135374	86135553	179	Catarrhini	ENSG00000175161	CADM2
chr20	5928555	5929179	624	Catarrhini	ENSG00000089199	CHGB
chr20	5928212	5928424	212	Catarrhini	ENSG00000089199	CHGB
chr11	85453036	85453532	496	Catarrhini	ENSG00000150672	DLG2
chr2	195995234	195995334	100	Catarrhini	ENSG00000118997	DNAH7
chr4	108773935	108774030	95	Catarrhini	ENSG00000164089	ETNPPL
chr11	92498101	92498738	637	Catarrhini	ENSG00000165323	FAT3
chr11	92498803	92498896	93	Catarrhini	ENSG00000165323	FAT3
chr1	235615402	235615569	167	Catarrhini	ENSG00000168243	GNG4
chr1	235616059	235616407	348	Catarrhini	ENSG00000168243	GNG4
chr4	157386013	157386398	385	Catarrhini	ENSG00000120251	GRIA2
chr11	105706350	105706607	257	Catarrhini	ENSG00000152578	GRIA4
chr11	105707252	105707341	89	Catarrhini	ENSG00000152578	GRIA4
chr11	105706798	105706858	60	Catarrhini	ENSG00000152578	GRIA4
chr13	96579097	96579462	365	Catarrhini	ENSG00000185352	HS6ST3
chr13	96578025	96578124	99	Catarrhini	ENSG00000185352	HS6ST3
chr13	96578823	96579047	224	Catarrhini	ENSG00000185352	HS6ST3
chr13	96578309	96578368	59	Catarrhini	ENSG00000185352	HS6ST3
chr1	210858034	210858459	425	Catarrhini	ENSG00000143473	KCNH1
chr3	178793783	178793918	135	Catarrhini	ENSG00000197584	KCNMB2
chr6	72697413	72697542	129	Catarrhini	ENSG00000185760	KCNQ5
chr6	73328528	73328684	156	Catarrhini	ENSG00000135314	KHDC1
chr15	34373447	34373643	196	Catarrhini	ENSG00000176454	LPCAT4
chr15	34373774	34373854	80	Catarrhini	ENSG00000176454	LPCAT4
chr14	41847716	41848379	663	Catarrhini	ENSG00000165379	LRFN5
chr20	15619498	15619646	148	Catarrhini	ENSG00000172264	MACROD2
chr4	155381054	155381240	186	Catarrhini	ENSG00000164114	MAP9
chr3	151270639	151271007	368	Catarrhini	ENSG00000144893	MED12L
chr3	173644504	173644628	124	Catarrhini	ENSG00000169760	NLGN1
chr3	173644445	173644490	45	Catarrhini	ENSG00000169760	NLGN1
chrX	51454645	51454870	225	Catarrhini	ENSG00000196368	NUDT11
chr9	101125439	101125552	113	Catarrhini	ENSG00000148123	PLPPR1
chr8	108131236	108131563	327	Catarrhini	ENSG00000147655	RSPO2
chr8	108131654	108131905	251	Catarrhini	ENSG00000147655	RSPO2
chr8	27697227	27697340	113	Catarrhini	ENSG00000168077	SCARA3
chr10	117022938	117024111	1173	Catarrhini	ENSG00000187164	SHTN1
chr2	161570094	161570172	78	Catarrhini	ENSG00000144290	SLC4A10
chr12	21328205	21328456	251	Catarrhini	ENSG00000084453	SLCO1A2
chr12	21328683	21328852	169	Catarrhini	ENSG00000084453	SLCO1A2
chr10	105239151	105239184	33	Catarrhini	ENSG00000156395	SORCS3
chr4	103573991	103575078	1087	Catarrhini	ENSG00000169836	TACR3
chr2	161471932	161472074	142	Catarrhini	ENSG00000136535	TBR1
chr12	54917190	54917322	132	Catarrhini	ENSG00000135426	TESPA1
chr7	19813187	19813569	382	Catarrhini	ENSG00000173452	TMEM196
chr15	54049640	54049810	170	Catarrhini	ENSG00000137766	UNC13C
chrX	148573750	148573854	104	Haplorrhini	ENSG00000155966	AFF2
chr2	235807414	235808011	597	Haplorrhini	ENSG00000157985	AGAP1
chr2	124174521	124174717	196	Haplorrhini	ENSG00000155052	CNTNAP5
chr16	10239711	10239903	192	Haplorrhini	ENSG00000183454	GRIN2A
chr14	35533452	35533569	117	Haplorrhini	ENSG00000168348	INSM2
chr1	111968035	111968198	163	Haplorrhini	ENSG00000171385	KCND3
chr12	3593479	3593626	147	Haplorrhini	ENSG00000111218	PRMT8
chrX	136018429	136018622	193	Haplorrhini	ENSG00000198689	SLC9A6
chrX	101289234	101289335	101	Haplorrhini	ENSG00000102387	TAF7L
chr7	45751537	45751652	115	Hominidae	ENSG00000164742	ADCY1
chr7	45736792	45736901	109	Hominidae	ENSG00000164742	ADCY1
chr2	235713158	235713316	158	Hominidae	ENSG00000157985	AGAP1
chr12	107271394	107271671	277	Hominidae	ENSG00000151136	BTBD11
chr17	21575780	21576025	245	Hominidae	ENSG00000212719	C17orf51
chr3	54047745	54048404	659	Hominidae	ENSG00000157445	CACNA2D3
chr11	115277183	115277364	181	Hominidae	ENSG00000182985	CADM1
chr5	71692489	71692681	192	Hominidae	ENSG00000164326	CARTPT
chr5	71692141	71692230	89	Hominidae	ENSG00000164326	CARTPT
chr3	126766787	126767238	451	Hominidae	ENSG00000159685	CHCHD6
chr3	74463504	74463932	428	Hominidae	ENSG00000113805	CNTN3
chr12	45065080	45065293	213	Hominidae	ENSG00000185610	DBX2
chr3	50876747	50876846	99	Hominidae	ENSG00000088538	DOCK3
chr2	115611016	115611089	73	Hominidae	ENSG00000175497	DPP10
chr5	84031923	84032285	362	Hominidae	ENSG00000164176	EDIL3
chr9	23813431	23813591	160	Hominidae	ENSG00000107105	ELAVL2
chrX	136976862	136976984	122	Hominidae	ENSG00000165370	GPR101
chr10	85728878	85728930	52	Hominidae	ENSG00000182771	GRID1
chrX	114774827	114775108	281	Hominidae	ENSG00000147246	HTR2C
chr3	178744050	178744257	207	Hominidae	ENSG00000197584	KCNMB2
chr5	88810355	88810498	143	Hominidae	ENSG00000081189	MEF2C
chrX	73276517	73276559	42	Hominidae	ENSG00000186462	NAP1L2
chr3	172601191	172601615	424	Hominidae	ENSG00000144959	NCEH1
chr4	118194328	118194639	311	Hominidae	ENSG00000164100	NDST3
chr4	118193508	118193604	96	Hominidae	ENSG00000164100	NDST3
chr11	20920763	20920895	132	Hominidae	ENSG00000165973	NELL1
chr15	22690126	22690161	35	Hominidae	ENSG00000170113	NIPA1
chr15	22689818	22690082	264	Hominidae	ENSG00000170113	NIPA1
chr1	162163628	162163701	73	Hominidae	ENSG00000198929	NOS1AP
chr5	31738455	31738560	105	Hominidae	ENSG00000133401	PDZD2
chr3	160870893	160871357	464	Hominidae	ENSG00000163590	PPM1L
chr20	42338668	42339329	661	Hominidae	ENSG00000196090	PTPRT
chr2	130007950	130008214	264	Hominidae	ENSG00000222014	RAB6C
chr2	130008215	130008614	399	Hominidae	ENSG00000222014	RAB6C
chr5	137237428	137237637	209	Hominidae	ENSG00000152377	SPOCK1
chr12	54917190	54917322	132	Hominidae	ENSG00000135426	TESPA1
chr19	43401865	43402321	456	Hominidae	ENSG00000131126	TEX101
chr19	43404096	43404404	308	Hominidae	ENSG00000131126	TEX101
chr19	43403013	43403318	305	Hominidae	ENSG00000131126	TEX101
chr19	43402328	43402573	245	Hominidae	ENSG00000131126	TEX101
chr19	43401048	43401436	388	Hominidae	ENSG00000131126	TEX101
chr19	43401472	43401550	78	Hominidae	ENSG00000131126	TEX101
chr6	50722133	50722515	382	Hominidae	ENSG00000008197	TFAP2D
chrX	112043762	112043902	140	Hominidae	ENSG00000072315	TRPC5
chr12	6479283	6480041	758	Hominidae	ENSG00000139190	VAMP1
chr12	6478802	6479258	456	Hominidae	ENSG00000139190	VAMP1
chr7	35923151	35923327	176	Homininae	ENSG00000122545	SEPT7
chr2	236124452	236125100	648	Homininae	ENSG00000157985	AGAP1
chr17	33052243	33052473	230	Homininae	ENSG00000108684	ASIC2
chr14	99264400	99264490	90	Homininae	ENSG00000127152	BCL11B
chr17	21575780	21576025	245	Homininae	ENSG00000212719	C17orf51
chr3	85708282	85708735	453	Homininae	ENSG00000175161	CADM2
chr7	48846323	48846592	269	Homininae	ENSG00000218305	CDC14C
chr1	57009428	57009469	41	Homininae	ENSG00000173406	DAB1
chr8	87789301	87789685	384	Homininae	ENSG00000176566	DCAF4L2
chr8	87788235	87788814	579	Homininae	ENSG00000176566	DCAF4L2
chr11	117670128	117670215	87	Homininae	ENSG00000177103	DSCAML1
chr17	30108991	30109230	239	Homininae	ENSG00000176927	EFCAB5
chr15	23088763	23088845	82	Homininae	ENSG00000273976	GOLGA6L1
chr15	28798107	28798691	584	Homininae	ENSG00000261649	GOLGA6L7
chr2	154645233	154645420	187	Homininae	ENSG00000162989	KCNJ3
chr11	20851321	20851491	170	Homininae	ENSG00000165973	NELL1
chr15	22723837	22724421	584	Homininae	ENSG00000170113	NIPA1
chr11	132118651	132118950	299	Homininae	ENSG00000182667	NTM
chr19	7880054	7880137	83	Homininae	ENSG00000183248	PRR36
chr8	14733963	14734086	123	Homininae	ENSG00000185053	SGCZ
chr14	105549594	105549729	135	Homininae	ENSG00000184986	TMEM121
chr9	33674356	33676400	2044	Homininae	ENSG00000205274	TRBV20OR9-2
chr8	35569398	35569496	98	Homininae	ENSG00000156687	UNC5D
chr17	51995739	51995901	162	Hominini	ENSG00000154975	CA10
chr22	29722724	29722891	167	Hominini	ENSG00000100314	CABP7
chr18	61595599	61596618	1019	Hominini	ENSG00000101542	CDH20
chr16	61963804	61963858	54	Hominini	ENSG00000150394	CDH8
chr1	239972815	239972950	135	Hominini	ENSG00000133019	CHRM3
chr2	100425350	100425860	510	Hominini	ENSG00000115526	CHST10
chr2	124369347	124369409	62	Hominini	ENSG00000155052	CNTNAP5
chr7	111695569	111695922	353	Hominini	ENSG00000128512	DOCK4
chr7	95972938	95973461	523	Hominini	ENSG00000158560	DYNC1I1
chr2	54859146	54859347	201	Hominini	ENSG00000214595	EML6
chrX	107506732	107506951	219	Hominini	ENSG00000147234	FRMPD3
chr4	47438617	47438845	228	Hominini	ENSG00000163288	GABRB1
chr4	172521531	172522044	513	Hominini	ENSG00000174473	GALNTL6
chr15	23217181	23217309	128	Hominini	ENSG00000273976	GOLGA6L1
chr15	28825689	28825959	270	Hominini	ENSG00000261649	GOLGA6L7
chr11	105617545	105617773	228	Hominini	ENSG00000152578	GRIA4
chr10	99230787	99231149	362	Hominini	ENSG00000172987	HPSE2
chr11	30006125	30006397	272	Hominini	ENSG00000182255	KCNA4
chr11	71629282	71629403	121	Hominini	ENSG00000204571	KRTAP5-11
chr11	71632380	71632824	444	Hominini	ENSG00000204571	KRTAP5-11
chr14	59927307	59927390	83	Hominini	ENSG00000131951	LRRC9
chr1	248771843	248771927	84	Hominini	ENSG00000259823	LYPD8
chr1	248771664	248771746	82	Hominini	ENSG00000259823	LYPD8
chr20	14878645	14878697	52	Hominini	ENSG00000172264	MACROD2
chr7	78486804	78486861	57	Hominini	ENSG00000187391	MAGI2
chr11	30507474	30507560	86	Hominini	ENSG00000066382	MPPED2
chr11	21472230	21472649	419	Hominini	ENSG00000165973	NELL1
chr6	155491847	155492185	338	Hominini	ENSG00000074771	NOX3
chr2	138660845	138661222	377	Hominini	ENSG00000144227	NXPH2
chr11	63722277	63722363	86	Hominini	ENSG00000133318	RTN3
chrX	124952724	124953278	554	Hominini	ENSG00000009694	TENM1
chr2	192073222	192073521	299	Hominini	ENSG00000144339	TMEFF2
chr1	49884520	49884555	35	Hominoidea	ENSG00000186094	AGBL4
chr18	5132832	5132963	131	Hominoidea	ENSG00000231824	AKAIN1
chr1	190399400	190399508	108	Hominoidea	ENSG00000162670	BRINP3
chr17	21575780	21576025	245	Hominoidea	ENSG00000212719	C17orf51
chr17	21587934	21588166	232	Hominoidea	ENSG00000212719	C17orf51
chr17	21587587	21587739	152	Hominoidea	ENSG00000212719	C17orf51
chr17	21583427	21583584	157	Hominoidea	ENSG00000212719	C17orf51
chr2	11076123	11076939	816	Hominoidea	ENSG00000150873	C2orf50
chr10	21502748	21504509	1761	Hominoidea	ENSG00000204682	CASC10
chr11	85020988	85021181	193	Hominoidea	ENSG00000150672	DLG2
chr2	172095523	172095578	55	Hominoidea	ENSG00000115844	DLX2
chr1	74637421	74637515	94	Hominoidea	ENSG00000178965	ERICH3
chr1	235615402	235615569	167	Hominoidea	ENSG00000168243	GNG4
chr1	235616059	235616407	348	Hominoidea	ENSG00000168243	GNG4
chr7	155106454	155106563	109	Hominoidea	ENSG00000157219	HTR5A
chr4	21652723	21652772	49	Hominoidea	ENSG00000185774	KCNIP4
chr18	26608805	26609374	569	Hominoidea	ENSG00000134504	KCTD1
chr15	34374090	34374239	149	Hominoidea	ENSG00000176454	LPCAT4
chr15	34374023	34374081	58	Hominoidea	ENSG00000176454	LPCAT4
chr5	43232155	43232473	318	Hominoidea	ENSG00000177453	NIM1K
chr8	28300111	28300254	143	Hominoidea	ENSG00000168081	PNOC
chr11	63243808	63244040	232	Hominoidea	ENSG00000196600	SLC22A25
chr11	63243084	63243266	182	Hominoidea	ENSG00000196600	SLC22A25
chr11	63243377	63243687	310	Hominoidea	ENSG00000196600	SLC22A25
chr11	63245188	63245446	258	Hominoidea	ENSG00000196600	SLC22A25
chr11	63244077	63244563	486	Hominoidea	ENSG00000196600	SLC22A25
chr11	63246005	63246126	121	Hominoidea	ENSG00000196600	SLC22A25
chr11	63245761	63246004	243	Hominoidea	ENSG00000196600	SLC22A25
chr11	63246430	63246502	72	Hominoidea	ENSG00000196600	SLC22A25
chr11	63246181	63246320	139	Hominoidea	ENSG00000196600	SLC22A25
chr12	21328683	21328852	169	Hominoidea	ENSG00000084453	SLCO1A2
chr5	167566183	167567569	1386	Hominoidea	ENSG00000145934	TENM2
chr11	119405151	119405383	232	Hominoidea	ENSG00000154096	THY1
chr11	119404034	119404150	116	Hominoidea	ENSG00000154096	THY1
chr11	119403885	119403998	113	Hominoidea	ENSG00000154096	THY1
chr2	157962019	157962190	171	Hominoidea	ENSG00000007001	UPP2
chrX	65469602	65469676	74	Hominoidea	ENSG00000102053	ZC3H12B
chr18	14054141	14054268	127	Hominoidea	ENSG00000175322	ZNF519
chr2	206471713	206471896	183	Homo sapiens	ENSG00000114948	ADAM23
chr18	904803	905032	229	Homo sapiens	ENSG00000141433	ADCYAP1
chr18	908725	908989	264	Homo sapiens	ENSG00000141433	ADCYAP1
chr18	903881	904604	723	Homo sapiens	ENSG00000141433	ADCYAP1
chr2	100041372	100041813	441	Homo sapiens	ENSG00000144218	AFF3
chr2	235865048	235865569	521	Homo sapiens	ENSG00000157985	AGAP1
chr2	236124452	236125100	648	Homo sapiens	ENSG00000157985	AGAP1
chr14	32601914	32602108	194	Homo sapiens	ENSG00000151320	AKAP6
chr4	113146560	113146684	124	Homo sapiens	ENSG00000145362	ANK2
chr10	48466567	48466839	272	Homo sapiens	ENSG00000128805	ARHGAP22
chr9	117373755	117374052	297	Homo sapiens	ENSG00000148219	ASTN2
chr10	68253393	68253848	455	Homo sapiens	ENSG00000179774	ATOH7
chr2	167822292	167822537	245	Homo sapiens	ENSG00000172318	B3GALT1
chrX	103307759	103307812	53	Homo sapiens	ENSG00000133134	BEX2
chr9	119353703	119353927	224	Homo sapiens	ENSG00000078725	BRINP1
chr6	38391656	38391980	324	Homo sapiens	ENSG00000183826	BTBD9
chr6	38625218	38625575	357	Homo sapiens	ENSG00000183826	BTBD9
chr10	126570206	126570293	87	Homo sapiens	ENSG00000154493	C10orf90
chr1	181715452	181715619	167	Homo sapiens	ENSG00000198216	CACNA1E
chr5	21925885	21926347	462	Homo sapiens	ENSG00000154162	CDH12
chr18	61629473	61629726	253	Homo sapiens	ENSG00000101542	CDH20
chr20	46246021	46246562	541	Homo sapiens	ENSG00000149654	CDH22
chr16	61778804	61779113	309	Homo sapiens	ENSG00000150394	CDH8
chr3	143176062	143176548	486	Homo sapiens	ENSG00000175040	CHST2
chr3	143176620	143177351	731	Homo sapiens	ENSG00000175040	CHST2
chr3	2741674	2742006	332	Homo sapiens	ENSG00000144619	CNTN4
chr3	2659931	2660660	729	Homo sapiens	ENSG00000144619	CNTN4
chr3	3057153	3058240	1087	Homo sapiens	ENSG00000144619	CNTN4
chr3	3030254	3030313	59	Homo sapiens	ENSG00000144619	CNTN4
chr3	2664613	2665218	605	Homo sapiens	ENSG00000144619	CNTN4
chr7	147541469	147541612	143	Homo sapiens	ENSG00000174469	CNTNAP2
chr2	124040949	124041358	409	Homo sapiens	ENSG00000155052	CNTNAP5
chr3	131534729	131535046	317	Homo sapiens	ENSG00000196353	CPNE4
chr8	4162025	4162318	293	Homo sapiens	ENSG00000183117	CSMD1
chr8	4788077	4788588	511	Homo sapiens	ENSG00000183117	CSMD1
chr2	79960474	79960680	206	Homo sapiens	ENSG00000066032	CTNNA2
chr2	79950241	79950873	632	Homo sapiens	ENSG00000066032	CTNNA2
chr3	186149132	186149600	468	Homo sapiens	ENSG00000058866	DGKG
chr14	80304331	80304698	367	Homo sapiens	ENSG00000211448	DIO2
chr2	115848937	115849236	299	Homo sapiens	ENSG00000175497	DPP10
chr9	23665001	23665668	667	Homo sapiens	ENSG00000107105	ELAVL2
chr10	117594862	117595022	160	Homo sapiens	ENSG00000170370	EMX2
chr2	212306421	212306701	280	Homo sapiens	ENSG00000178568	ERBB4
chr2	212322575	212322847	272	Homo sapiens	ENSG00000178568	ERBB4
chr3	68929648	68929820	172	Homo sapiens	ENSG00000163377	FAM19A4
chr8	12439776	12439946	170	Homo sapiens	ENSG00000145002	FAM86B2
chr4	9136230	9136443	213	Homo sapiens	ENSG00000229924	FAM90A26
chr2	112138301	112138444	143	Homo sapiens	ENSG00000144152	FBLN7
chrX	138710800	138711756	956	Homo sapiens	ENSG00000129682	FGF13
chrX	139206366	139206806	440	Homo sapiens	ENSG00000129682	FGF13
chr9	65828548	65828592	44	Homo sapiens	ENSG00000184659	FOXD4L4
chr10	133613440	133613503	63	Homo sapiens	ENSG00000225899	FRG2B
chr15	23095232	23095383	151	Homo sapiens	ENSG00000273976	GOLGA6L1
chr15	23109377	23109536	159	Homo sapiens	ENSG00000273976	GOLGA6L1
chr15	23092193	23092269	76	Homo sapiens	ENSG00000273976	GOLGA6L1
chr15	20626918	20627579	661	Homo sapiens	ENSG00000277322	GOLGA6L6
chr15	20627695	20628452	757	Homo sapiens	ENSG00000277322	GOLGA6L6
chr15	28825689	28825959	270	Homo sapiens	ENSG00000261649	GOLGA6L7
chr13	92366637	92366693	56	Homo sapiens	ENSG00000179399	GPC5
chr10	85546236	85546515	279	Homo sapiens	ENSG00000182771	GRID1
chr1	36864029	36864178	149	Homo sapiens	ENSG00000163873	GRIK3
chr11	120965984	120966150	166	Homo sapiens	ENSG00000149403	GRIK4
chr3	6865186	6865536	350	Homo sapiens	ENSG00000196277	GRM7
chr3	7157756	7157883	127	Homo sapiens	ENSG00000196277	GRM7
chr7	18995277	18995430	153	Homo sapiens	ENSG00000048052	HDAC9
chr4	8963667	8963840	173	Homo sapiens	ENSG00000215612	HMX1
chr13	96180475	96180640	165	Homo sapiens	ENSG00000185352	HS6ST3
chr13	96088686	96088935	249	Homo sapiens	ENSG00000185352	HS6ST3
chr7	20453281	20453431	150	Homo sapiens	ENSG00000105855	ITGB8
chr5	144420879	144421023	144	Homo sapiens	ENSG00000183775	KCTD16
chr2	202123245	202123504	259	Homo sapiens	ENSG00000182329	KIAA2012
chr1	245317249	245317281	32	Homo sapiens	ENSG00000162849	KIF26B
chr6	39721686	39721776	90	Homo sapiens	ENSG00000164627	KIF6
chr11	71603351	71603543	192	Homo sapiens	ENSG00000204571	KRTAP5-11
chr7	104791877	104791925	48	Homo sapiens	ENSG00000187416	LHFPL3
chr2	141898632	141899474	842	Homo sapiens	ENSG00000168702	LRP1B
chr1	70024174	70024647	473	Homo sapiens	ENSG00000033122	LRRC7
chr2	77509445	77510019	574	Homo sapiens	ENSG00000176204	LRRTM4
chr2	77602145	77602464	319	Homo sapiens	ENSG00000176204	LRRTM4
chr20	15417031	15417159	128	Homo sapiens	ENSG00000172264	MACROD2
chr20	15512840	15513283	443	Homo sapiens	ENSG00000172264	MACROD2
chr12	116604601	116604688	87	Homo sapiens	ENSG00000258102	MAP1LC3B2
chr2	101864109	101864240	131	Homo sapiens	ENSG00000071054	MAP4K4
chr17	76912930	76913113	183	Homo sapiens	ENSG00000167889	MGAT5B
chr11	30571282	30571475	193	Homo sapiens	ENSG00000066382	MPPED2
chr13	72650249	72651817	1568	Homo sapiens	ENSG00000204899	MZT1
chr19	45914789	45914865	76	Homo sapiens	ENSG00000188425	NANOS2
chr10	20735895	20736175	280	Homo sapiens	ENSG00000078114	NEBL
chr15	22690453	22690745	292	Homo sapiens	ENSG00000170113	NIPA1
chr3	174052533	174052699	166	Homo sapiens	ENSG00000169760	NLGN1
chr14	33349938	33350341	403	Homo sapiens	ENSG00000151322	NPAS3
chr14	33661063	33662035	972	Homo sapiens	ENSG00000151322	NPAS3
chr14	33455609	33456534	925	Homo sapiens	ENSG00000151322	NPAS3
chr14	33700318	33700911	593	Homo sapiens	ENSG00000151322	NPAS3
chr10	82989165	82989295	130	Homo sapiens	ENSG00000185737	NRG3
chr11	132078476	132078948	472	Homo sapiens	ENSG00000182667	NTM
chr11	131982638	131982954	316	Homo sapiens	ENSG00000182667	NTM
chr1	107519209	107519938	729	Homo sapiens	ENSG00000162631	NTNG1
chr7	8552155	8552719	564	Homo sapiens	ENSG00000122584	NXPH1
chr7	8702541	8702786	245	Homo sapiens	ENSG00000122584	NXPH1
chr11	132939765	132940187	422	Homo sapiens	ENSG00000183715	OPCML
chr11	132884531	132884592	61	Homo sapiens	ENSG00000183715	OPCML
chr4	30651608	30651914	306	Homo sapiens	ENSG00000169851	PCDH7
chr6	135944968	135945127	159	Homo sapiens	ENSG00000171408	PDE7B
chr10	59176503	59176647	144	Homo sapiens	ENSG00000165443	PHYHIPL
chr1	242375444	242376118	674	Homo sapiens	ENSG00000180287	PLD5
chr1	148459465	148459830	365	Homo sapiens	ENSG00000236334	PPIAL4G
chr1	146357118	146357423	305	Homo sapiens	ENSG00000270339	PPIAL4H
chr7	107002238	107002451	213	Homo sapiens	ENSG00000005249	PRKAR2B
chr20	5291104	5292129	1025	Homo sapiens	ENSG00000101292	PROKR2
chr20	5292538	5292708	170	Homo sapiens	ENSG00000101292	PROKR2
chr8	18527299	18527980	681	Homo sapiens	ENSG00000156011	PSD3
chr20	42612201	42612340	139	Homo sapiens	ENSG00000196090	PTPRT
chr16	7394896	7396010	1114	Homo sapiens	ENSG00000078328	RBFOX1
chr16	6870260	6870915	655	Homo sapiens	ENSG00000078328	RBFOX1
chr16	6048437	6048888	451	Homo sapiens	ENSG00000078328	RBFOX1
chr16	6708759	6709766	1007	Homo sapiens	ENSG00000078328	RBFOX1
chr16	6777636	6778086	450	Homo sapiens	ENSG00000078328	RBFOX1
chr16	7612674	7612953	279	Homo sapiens	ENSG00000078328	RBFOX1
chr16	6857431	6857902	471	Homo sapiens	ENSG00000078328	RBFOX1
chr16	7227420	7227556	136	Homo sapiens	ENSG00000078328	RBFOX1
chr16	7185307	7185673	366	Homo sapiens	ENSG00000078328	RBFOX1
chr6	71794815	71795127	312	Homo sapiens	ENSG00000079841	RIMS1
chr17	76173998	76174383	385	Homo sapiens	ENSG00000141576	RNF157
chr12	112807804	112807821	17	Homo sapiens	ENSG00000089169	RPH3A
chr2	55106819	55107360	541	Homo sapiens	ENSG00000115310	RTN4
chr20	675753	676295	542	Homo sapiens	ENSG00000215397	SCRT2
chr20	663714	664174	460	Homo sapiens	ENSG00000215397	SCRT2
chr8	14309300	14309840	540	Homo sapiens	ENSG00000185053	SGCZ
chr8	14022717	14023406	689	Homo sapiens	ENSG00000185053	SGCZ
chr14	57559453	57559516	63	Homo sapiens	ENSG00000151812	SLC35F4
chr3	10818169	10818236	67	Homo sapiens	ENSG00000132164	SLC6A11
chr10	107049610	107049843	233	Homo sapiens	ENSG00000108018	SORCS1
chr10	106690021	106690057	36	Homo sapiens	ENSG00000108018	SORCS1
chr4	183961184	183961342	158	Homo sapiens	ENSG00000173320	STOX2
chr5	76241985	76242213	228	Homo sapiens	ENSG00000122012	SV2C
chr12	79226816	79227233	417	Homo sapiens	ENSG00000067715	SYT1
chrX	124981963	124982002	39	Homo sapiens	ENSG00000009694	TENM1
chr5	167443812	167444151	339	Homo sapiens	ENSG00000145934	TENM2
chr5	167361722	167362238	516	Homo sapiens	ENSG00000145934	TENM2
chr3	171101990	171102245	255	Homo sapiens	ENSG00000154310	TNIK
chr9	33674356	33676400	2044	Homo sapiens	ENSG00000205274	TRBV20OR9-2
chr9	70481067	70481267	200	Homo sapiens	ENSG00000083067	TRPM3
chr5	176847713	176847820	107	Homo sapiens	ENSG00000113763	UNC5A
chr8	7238267	7238458	191	Homo sapiens	ENSG00000230549	USP17L1
chr2	214619809	214620031	222	Homo sapiens	ENSG00000174453	VWC2L
chr2	214588367	214588852	485	Homo sapiens	ENSG00000174453	VWC2L
chr2	214533565	214534161	596	Homo sapiens	ENSG00000174453	VWC2L
chr18	56911114	56911537	423	Homo sapiens	ENSG00000091157	WDR7
chr18	56826093	56826456	363	Homo sapiens	ENSG00000091157	WDR7
chr17	46816293	46816332	39	Homo sapiens	ENSG00000108379	WNT3
chr17	6147040	6147316	276	Homo sapiens	ENSG00000179314	WSCD1
chr3	21759468	21760467	999	Homo sapiens	ENSG00000151789	ZNF385D
chr10	110084715	110084789	74	Simiiformes	ENSG00000148700	ADD3
chrX	148592919	148593039	120	Simiiformes	ENSG00000155966	AFF2
chrX	148533816	148534017	201	Simiiformes	ENSG00000155966	AFF2
chrX	119896119	119896260	141	Simiiformes	ENSG00000186471	AKAP14
chr10	60026788	60027021	233	Simiiformes	ENSG00000151150	ANK3
chr12	99706820	99706873	53	Simiiformes	ENSG00000185046	ANKS1B
chr2	60488629	60488718	89	Simiiformes	ENSG00000119866	BCL11A
chr17	1229232	1229283	51	Simiiformes	ENSG00000205899	BHLHA9
chr20	11843329	11843422	93	Simiiformes	ENSG00000132640	BTBD3
chr11	109423343	109423385	42	Simiiformes	ENSG00000185742	C11orf87
chr2	208186087	208186112	25	Simiiformes	ENSG00000188674	C2orf80
chr9	93346064	93346250	186	Simiiformes	ENSG00000204352	C9orf129
chr11	115328975	115329038	63	Simiiformes	ENSG00000182985	CADM1
chr17	3892215	3892583	368	Simiiformes	ENSG00000004660	CAMKK1
chr1	7703492	7703606	114	Simiiformes	ENSG00000171735	CAMTA1
chr2	124174521	124174717	196	Simiiformes	ENSG00000155052	CNTNAP5
chr11	85336286	85336361	75	Simiiformes	ENSG00000150672	DLG2
chrX	101230735	101230987	252	Simiiformes	ENSG00000102385	DRP2
chr13	95611812	95611920	108	Simiiformes	ENSG00000134874	DZIP1
chr5	84279139	84279265	126	Simiiformes	ENSG00000164176	EDIL3
chrX	93710190	93711183	993	Simiiformes	ENSG00000179083	FAM133A
chr16	30947394	30947679	285	Simiiformes	ENSG00000099364	FBXL19
chrX	138794392	138794647	255	Simiiformes	ENSG00000129682	FGF13
chr2	152256366	152256710	344	Simiiformes	ENSG00000157827	FMNL2
chrX	107600060	107600213	153	Simiiformes	ENSG00000147234	FRMPD3
chrX	12528698	12529052	354	Simiiformes	ENSG00000169933	FRMPD4
chrX	12316849	12317399	550	Simiiformes	ENSG00000169933	FRMPD4
chrX	12182348	12182501	153	Simiiformes	ENSG00000169933	FRMPD4
chrX	123265600	123265747	147	Simiiformes	ENSG00000125675	GRIA3
chrX	123393860	123394043	183	Simiiformes	ENSG00000125675	GRIA3
chr6	101430883	101431110	227	Simiiformes	ENSG00000164418	GRIK2
chr6	101669037	101669352	315	Simiiformes	ENSG00000164418	GRIK2
chr16	10239711	10239903	192	Simiiformes	ENSG00000183454	GRIN2A
chr16	22985391	22985583	192	Simiiformes	ENSG00000122254	HS3ST2
chr13	96574117	96574300	183	Simiiformes	ENSG00000185352	HS6ST3
chr13	96403346	96403590	244	Simiiformes	ENSG00000185352	HS6ST3
chr14	35533452	35533569	117	Simiiformes	ENSG00000168348	INSM2
chr3	124335253	124335439	186	Simiiformes	ENSG00000160145	KALRN
chr3	124155312	124155360	48	Simiiformes	ENSG00000160145	KALRN
chrX	112572014	112572054	40	Simiiformes	ENSG00000182508	LHFPL1
chr20	14546942	14547528	586	Simiiformes	ENSG00000172264	MACROD2
chr7	79353404	79354101	697	Simiiformes	ENSG00000187391	MAGI2
chr15	89753162	89753523	361	Simiiformes	ENSG00000166823	MESP1
chrX	93674081	93675189	1108	Simiiformes	ENSG00000186310	NAP1L3
chr18	72867523	72868035	512	Simiiformes	ENSG00000166342	NETO1
chrX	74826613	74826691	78	Simiiformes	ENSG00000050030	NEXMIF
chr7	108281494	108281593	99	Simiiformes	ENSG00000091129	NRCAM
chr9	132146164	132146303	139	Simiiformes	ENSG00000196358	NTNG2
chr2	71203532	71203596	64	Simiiformes	ENSG00000124374	PAIP2B
chrX	100358688	100359275	587	Simiiformes	ENSG00000165194	PCDH19
chrX	100354629	100355256	627	Simiiformes	ENSG00000165194	PCDH19
chr17	6499151	6499267	116	Simiiformes	ENSG00000091622	PITPNM3
chr1	242057412	242057440	28	Simiiformes	ENSG00000180287	PLD5
chr6	98829369	98829896	527	Simiiformes	ENSG00000184486	POU3F2
chr17	1977020	1977170	150	Simiiformes	ENSG00000185924	RTN4RL1
chr12	51749265	51749811	546	Simiiformes	ENSG00000196876	SCN8A
chr11	17855277	17855426	149	Simiiformes	ENSG00000129158	SERGEF
chrX	136018429	136018622	193	Simiiformes	ENSG00000198689	SLC9A6
chr12	21264572	21264881	309	Simiiformes	ENSG00000084453	SLCO1A2
chr3	181664845	181665073	228	Simiiformes	ENSG00000181449	SOX2
chr14	81266725	81266775	50	Simiiformes	ENSG00000140022	STON2
chr16	30999476	30999809	333	Simiiformes	ENSG00000099365	STX1B
chr11	45348268	45348300	32	Simiiformes	ENSG00000019505	SYT13
chr17	63316198	63316418	220	Simiiformes	ENSG00000170921	TANC2
chr14	90649575	90649611	36	Simiiformes	ENSG00000165914	TTC7B
chr20	25143520	25143659	139	Simiiformes	ENSG00000100987	VSX1
chr20	31998269	31998426	157	Simiiformes	ENSG00000260903	XKR7

## Sheet: Table S3
Chr-peak	Start-peak	End-peak	Histone modification marks	Chr-RECNE	Start-RECNE	End-RECNE	Lineage-RECNE
1	10712493	10717643	H3K27ac and H3K4me2	1	10713034	10713491	Homo sapiens
1	16691830	16694905	H3K27ac and H3K4me2	1	16692722	16692860	Homo sapiens
1	16699055	16718455	H3K27ac and H3K4me2	1	16700529	16700636	Homo sapiens
1	16699055	16718455	H3K27ac and H3K4me2	1	16707284	16707442	Homo sapiens
1	17690330	17691055	H3K27ac and H3K4me2	1	17690908	17691056	Homo sapiens
1	36349749	36353674	H3K27ac and H3K4me2	1	36350003	36350020	Homo sapiens
1	161605510	161606510	H3K27ac and H3K4me2	1	161605495	161605563	Homo sapiens
1	161621035	161622335	H3K27ac and H3K4me2	1	161621674	161621746	Homo sapiens
1	210262280	210262780	H3K27ac and H3K4me2	1	210262111	210262904	Homo sapiens
1	243466798	243484673	H3K27ac and H3K4me2	1	243476008	243476400	Homo sapiens
10	8502312	8504837	H3K27ac and H3K4me2	10	8504571	8505077	Homo sapiens
10	33179022	33179822	H3K27ac and H3K4me2	10	33179021	33179359	Homo sapiens
10	47295361	47302436	H3K27ac and H3K4me2	10	47299594	47299809	Homo sapiens
10	48464357	48467557	H3K27ac and H3K4me2	10	48466567	48466839	Homo sapiens
10	59174815	59180340	H3K27ac and H3K4me2	10	59176503	59176647	Homo sapiens
10	78663618	78664093	H3K27ac and H3K4me2	10	78663774	78664108	Homo sapiens
10	114915466	114916291	H3K27ac and H3K4me2	10	114915244	114915770	Homo sapiens
10	123512159	123514384	H3K27ac and H3K4me2	10	123514098	123514353	Homo sapiens
10	126569406	126570756	H3K27ac and H3K4me2	10	126570206	126570293	Homo sapiens
11	8353528	8358228	H3K27ac and H3K4me2	11	8357096	8357601	Homo sapiens
11	19344403	19348153	H3K27ac and H3K4me2	11	19347665	19347734	Homo sapiens
11	49557923	49559348	H3K27ac and H3K4me2	11	49558456	49558791	Homo sapiens
11	114226628	114230903	H3K27ac and H3K4me2	11	114228985	114229494	Homo sapiens
11	116044207	116045657	H3K27ac and H3K4me2	11	116044871	116045267	Homo sapiens
11	116173608	116177333	H3K27ac and H3K4me2	11	116174261	116174555	Homo sapiens
11	124656304	124658454	H3K27ac and H3K4me2	11	124657758	124658033	Homo sapiens
11	131191555	131205380	H3K27ac and H3K4me2	11	131200788	131200914	Homo sapiens
11	131982006	131982881	H3K27ac and H3K4me2	11	131982638	131982954	Homo sapiens
11	132077806	132079481	H3K27ac and H3K4me2	11	132078476	132078948	Homo sapiens
11	133659730	133664455	H3K27ac and H3K4me2	11	133663884	133664064	Homo sapiens
11	133713780	133716305	H3K27ac and H3K4me2	11	133714840	133715071	Homo sapiens
12	9239829	9241054	H3K27ac and H3K4me2	12	9239327	9239863	Homo sapiens
12	21940441	21942891	H3K27ac and H3K4me2	12	21941178	21941376	Homo sapiens
12	24013891	24016766	H3K27ac and H3K4me2	12	24014756	24016756	Homo sapiens
12	92132999	92148299	H3K27ac and H3K4me2	12	92137214	92137290	Homo sapiens
12	116601445	116605995	H3K27ac and H3K4me2	12	116604601	116604688	Homo sapiens
13	43315464	43320864	H3K27ac and H3K4me2	13	43315446	43315911	Homo sapiens
13	53144640	53145415	H3K27ac and H3K4me2	13	53143921	53144678	Homo sapiens
13	71148343	71150243	H3K27ac and H3K4me2	13	71149621	71150537	Homo sapiens
13	72650762	72651462	H3K27ac and H3K4me2	13	72650249	72651817	Homo sapiens
14	20722841	20724341	H3K27ac and H3K4me2	14	20722502	20723257	Homo sapiens
14	28130419	28132869	H3K27ac and H3K4me2	14	28130263	28131351	Homo sapiens
14	33349244	33351719	H3K27ac and H3K4me2	14	33349938	33350341	Homo sapiens
14	57559307	57560832	H3K27ac and H3K4me2	14	57559453	57559516	Homo sapiens
14	73339492	73345592	H3K27ac and H3K4me2	14	73343732	73343882	Homo sapiens
14	82860481	82861481	H3K27ac and H3K4me2	14	82861459	82861629	Homo sapiens
15	34493799	34495999	H3K27ac and H3K4me2	15	34494413	34495404	Homo sapiens
15	34493799	34495999	H3K27ac and H3K4me2	15	34495408	34495718	Homo sapiens
15	35970824	35971524	H3K27ac	15	35970973	35971432	Homo sapiens
15	36672224	36677299	H3K27ac and H3K4me2	15	36672704	36673719	Homo sapiens
15	37044624	37047774	H3K27ac and H3K4me2	15	37045629	37046179	Homo sapiens
15	56006652	56007902	H3K27ac and H3K4me2	15	56005105	56006890	Homo sapiens
15	61226351	61230476	H3K27ac and H3K4me2	15	61229351	61229624	Homo sapiens
15	61598076	61599501	H3K27ac and H3K4me2	15	61598688	61599208	Homo sapiens
15	92733320	92735295	H3K27ac and H3K4me2	15	92733926	92734096	Homo sapiens
15	93055120	93078296	H3K27ac and H3K4me2	15	93075298	93075398	Homo sapiens
15	96408445	96411595	H3K27ac and H3K4me2	15	96409533	96409785	Homo sapiens
16	7227249	7228224	H3K27ac and H3K4me2	16	7227420	7227556	Homo sapiens
16	22436429	22438029	H3K27ac and H3K4me2	16	22436992	22437065	Homo sapiens
16	22436429	22438029	H3K27ac and H3K4me2	16	22437287	22437643	Homo sapiens
16	31568354	31570279	H3K27ac and H3K4me2	16	31568705	31568923	Homo sapiens
16	52524188	52526638	H3K27ac and H3K4me2	16	52523672	52524561	Homo sapiens
16	65918822	65920022	H3K27ac and H3K4me2	16	65919428	65920037	Homo sapiens
16	66899022	66901672	H3K27ac and H3K4me2	16	66900142	66900311	Homo sapiens
16	78956928	78958528	H3K27ac and H3K4me2	16	78958046	78958571	Homo sapiens
16	79164028	79166153	H3K27ac and H3K4me2	16	79165690	79166047	Homo sapiens
16	79346853	79348103	H3K27ac and H3K4me2	16	79347991	79348617	Homo sapiens
16	80045353	80047378	H3K27ac and H3K4me2	16	80045846	80046501	Homo sapiens
16	80274453	80275028	H3K27ac and H3K4me2	16	80274461	80274749	Homo sapiens
17	2238256	2238781	H3K4me2	17	2238371	2238750	Homo sapiens
17	15782411	15783661	H3K27ac and H3K4me2	17	15783328	15783923	Homo sapiens
17	30730757	30733382	H3K27ac and H3K4me2	17	30732949	30733366	Homo sapiens
17	45197008	45198433	H3K27ac and H3K4me2	17	45198031	45198089	Homo sapiens
17	46816309	46821709	H3K27ac and H3K4me2	17	46816293	46816332	Homo sapiens
18	903374	910699	H3K27ac and H3K4me2	18	903881	904604	Homo sapiens
18	903374	910699	H3K27ac and H3K4me2	18	904803	905032	Homo sapiens
18	903374	910699	H3K27ac and H3K4me2	18	908725	908989	Homo sapiens
18	38221536	38222411	H3K27ac and H3K4me2	18	38221350	38221864	Homo sapiens
18	45298810	45301585	H3K27ac and H3K4me2	18	45298841	45299100	Homo sapiens
18	48973355	48977255	H3K27ac and H3K4me2	18	48974515	48974626	Homo sapiens
18	75653070	75658395	H3K27ac and H3K4me2	18	75657167	75657593	Homo sapiens
18	78246325	78250100	H3K27ac and H3K4me2	18	78247280	78248197	Homo sapiens
18	78429200	78431350	H3K27ac and H3K4me2	18	78430203	78430576	Homo sapiens
19	38062585	38064185	H3K27ac and H3K4me2	19	38063447	38063632	Homo sapiens
19	41521615	41522790	H3K27ac and H3K4me2	19	41521296	41521788	Homo sapiens
2	20148239	20151789	H3K27ac and H3K4me2	2	20150856	20151080	Homo sapiens
2	21452278	21453503	H3K27ac	2	21453458	21454416	Homo sapiens
2	23696105	23700155	H3K27ac and H3K4me2	2	23697490	23697740	Homo sapiens
2	53188988	53189362	H3K4me2	2	53189093	53189279	Homo sapiens
2	60223640	60224290	H3K27ac and H3K4me2	2	60223532	60224245	Homo sapiens
2	66695393	66700843	H3K27ac and H3K4me2	2	66700680	66700819	Homo sapiens
2	100040163	100045813	H3K27ac and H3K4me2	2	100041372	100041813	Homo sapiens
2	112137323	112141848	H3K27ac and H3K4me2	2	112138301	112138444	Homo sapiens
2	113540923	113542623	H3K27ac and H3K4me2	2	113541975	113542225	Homo sapiens
2	118183124	118187349	H3K27ac and H3K4me2	2	118182675	118183762	Homo sapiens
2	118308499	118311674	H3K27ac and H3K4me2	2	118309589	118310171	Homo sapiens
2	119229799	119232499	H3K27ac and H3K4me2	2	119231436	119231614	Homo sapiens
2	143725757	143727531	H3K27ac and H3K4me2	2	143725431	143726891	Homo sapiens
2	168136790	168145915	H3K27ac and H3K4me2	2	168142680	168142842	Homo sapiens
2	175568347	175568872	H3K27ac and H3K4me2	2	175568368	175568904	Homo sapiens
2	176818647	176818997	H3K27ac and H3K4me2	2	176817671	176819141	Homo sapiens
2	202121377	202124952	H3K27ac and H3K4me2	2	202123245	202123504	Homo sapiens
2	235863931	235866181	H3K27ac and H3K4me2	2	235865048	235865569	Homo sapiens
20	661506	665806	H3K27ac and H3K4me2	20	663714	664174	Homo sapiens
20	666956	678381	H3K27ac and H3K4me2	20	675753	676295	Homo sapiens
20	726756	729356	H3K27ac and H3K4me2	20	728221	728439	Homo sapiens
20	21099459	21106884	H3K27ac and H3K4me2	20	21099684	21100221	Homo sapiens
20	30281024	30286724	H3K27ac and H3K4me2	20	30286612	30287240	Homo sapiens
20	30315824	30316999	H3K27ac and H3K4me2	20	30316102	30316281	Homo sapiens
20	32556848	32565748	H3K27ac and H3K4me2	20	32563817	32564073	Homo sapiens
20	40738585	40739485	H3K27ac and H3K4me2	20	40738843	40739403	Homo sapiens
20	46246286	46247286	H3K27ac and H3K4me2	20	46246021	46246562	Homo sapiens
20	63099023	63103698	H3K27ac and H3K4me2	20	63102114	63102273	Homo sapiens
22	49099901	49108651	H3K27ac and H3K4me2	22	49101622	49101873	Homo sapiens
3	194117	199892	H3K27ac and H3K4me2	3	196679	196896	Homo sapiens
3	194117	199892	H3K27ac and H3K4me2	3	197758	197854	Homo sapiens
3	2095416	2100941	H3K27ac and H3K4me2	3	2098830	2098904	Homo sapiens
3	10815315	10818315	H3K27ac and H3K4me2	3	10818169	10818236	Homo sapiens
3	25350284	25351484	H3K27ac and H3K4me2	3	25351010	25351201	Homo sapiens
3	74079899	74082024	H3K27ac and H3K4me2	3	74080783	74081293	Homo sapiens
3	139774158	139776508	H3K27ac and H3K4me2	3	139774801	139775005	Homo sapiens
3	194079161	194084611	H3K27ac and H3K4me2	3	194083283	194083560	Homo sapiens
3	196631104	196635554	H3K27ac and H3K4me2	3	196632531	196632628	Homo sapiens
4	8963199	8965074	H3K27ac and H3K4me2	4	8963667	8963840	Homo sapiens
4	42148133	42153733	H3K27ac and H3K4me2	4	42147883	42149062	Homo sapiens
4	151624373	151625548	H3K27ac and H3K4me2	4	151625290	151625513	Homo sapiens
4	177351722	177352746	H3K27ac and H3K4me2	4	177351672	177352204	Homo sapiens
4	181350622	181351497	H3K27ac and H3K4me2	4	181350681	181351905	Homo sapiens
4	181608447	181610047	H3K27ac and H3K4me2	4	181608135	181608917	Homo sapiens
4	181608447	181610047	H3K27ac and H3K4me2	4	181609616	181610665	Homo sapiens
4	181688172	181689522	H3K4me2	4	181688507	181688702	Homo sapiens
4	182206697	182207597	H3K27ac and H3K4me2	4	182206888	182207413	Homo sapiens
4	183955247	183965097	H3K27ac and H3K4me2	4	183961184	183961342	Homo sapiens
5	4570387	4571512	H3K27ac and H3K4me2	5	4570724	4570979	Homo sapiens
5	61729223	61739123	H3K27ac and H3K4me2	5	61737786	61738600	Homo sapiens
5	116447429	116449854	H3K27ac and H3K4me2	5	116449054	116449444	Homo sapiens
5	141234428	141235153	H3K27ac and H3K4me2	5	141234550	141235753	Homo sapiens
5	168879920	168887695	H3K27ac and H3K4me2	5	168886077	168886498	Homo sapiens
5	176843525	176847799	H3K27ac and H3K4me2	5	176847713	176847820	Homo sapiens
6	710200	712075	H3K27ac and H3K4me2	6	710921	710937	Homo sapiens
6	7112242	7113517	H3K27ac and H3K4me2	6	7112956	7113345	Homo sapiens
6	98498099	98499474	H3K27ac and H3K4me2	6	98498310	98498921	Homo sapiens
6	139472414	139477238	H3K27ac and H3K4me2	6	139474763	139475332	Homo sapiens
7	1223139	1243464	H3K27ac and H3K4me2	7	1227623	1227912	Homo sapiens
7	1223139	1243464	H3K27ac and H3K4me2	7	1230017	1230192	Homo sapiens
7	1223139	1243464	H3K27ac and H3K4me2	7	1237437	1237507	Homo sapiens
7	2166340	2167065	H3K27ac and H3K4me2	7	2166246	2166598	Homo sapiens
7	3139891	3140391	H3K27ac and H3K4me2	7	3140049	3140183	Homo sapiens
7	68335988	68337288	H3K27ac and H3K4me2	7	68336543	68336895	Homo sapiens
7	70435289	70438639	H3K27ac and H3K4me2	7	70436719	70437244	Homo sapiens
8	19848714	19849564	H3K27ac and H3K4me2	8	19849024	19849497	Homo sapiens
8	20818264	20820439	H3K27ac and H3K4me2	8	20819304	20819538	Homo sapiens
8	54381290	54383165	H3K27ac and H3K4me2	8	54381465	54381670	Homo sapiens
8	143475905	143483105	H3K27ac and H3K4me2	8	143479417	143479884	Homo sapiens
9	72625	74425	H3K27ac and H3K4me2	9	73134	73384	Homo sapiens
9	706275	708800	H3K27ac and H3K4me2	9	706886	707097	Homo sapiens
9	1044700	1053475	H3K27ac and H3K4me2	9	1045540	1045618	Homo sapiens
9	1201500	1202200	H3K27ac and H3K4me2	9	1201835	1202188	Homo sapiens
9	1659125	1661525	H3K27ac and H3K4me2	9	1659857	1660246	Homo sapiens
9	2619825	2624875	H3K27ac and H3K4me2	9	2621749	2621874	Homo sapiens
9	2619825	2624875	H3K27ac and H3K4me2	9	2621075	2621542	Homo sapiens
9	3646325	3647450	H3K27ac and H3K4me2	9	3646798	3647316	Homo sapiens
9	3957100	3958000	H3K27ac and H3K4me2	9	3957087	3957837	Homo sapiens
9	13750126	13752451	H3K27ac and H3K4me2	9	13750174	13751272	Homo sapiens
9	14203026	14208001	H3K27ac and H3K4me2	9	14202784	14203154	Homo sapiens
9	14294851	14328676	H3K27ac and H3K4me2	9	14298327	14299149	Homo sapiens
9	21576051	21577076	H3K27ac and H3K4me2	9	21576256	21576949	Homo sapiens
9	27494852	27499102	H3K27ac and H3K4me2	9	27497720	27498427	Homo sapiens
9	28120027	28120977	H3K4me2	9	28120015	28120498	Homo sapiens
9	33675602	33678452	H3K27ac and H3K4me2	9	33674356	33676400	Homo sapiens
9	70479484	70481409	H3K27ac and H3K4me2	9	70481067	70481267	Homo sapiens
9	81620460	81623561	H3K27ac and H3K4me2	9	81621791	81622051	Homo sapiens
X	39764021	39768021	H3K27ac and H3K4me2	X	39765964	39766204	Homo sapiens
X	40579723	40582873	H3K27ac and H3K4me2	X	40581893	40581950	Homo sapiens
X	137424166	137430691	H3K27ac and H3K4me2	X	137429554	137429909	Homo sapiens
X	138708488	138712938	H3K27ac and H3K4me2	X	138710800	138711756	Homo sapiens
X	139200013	139206663	H3K27ac and H3K4me2	X	139206366	139206806	Homo sapiens
1	38026928	38031003	H3K27ac and H3K4me2	1	38028024	38028077	Hominini
1	157136058	157139958	H3K27ac and H3K4me2	1	157139885	157139919	Hominini
1	161611385	161613460	H3K27ac and H3K4me2	1	161611947	161612029	Hominini
1	211415783	211417483	H3K27ac and H3K4me2	1	211417044	211417628	Hominini
10	125762206	125763856	H3K27ac and H3K4me2	10	125763647	125763883	Hominini
10	129852561	129855986	H3K27ac and H3K4me2	10	129853269	129854056	Hominini
11	133984080	133990105	H3K27ac and H3K4me2	11	133984948	133985096	Hominini
12	5772584	5773159	H3K27ac and H3K4me2	12	5772518	5772766	Hominini
15	34493799	34495999	H3K27ac and H3K4me2	15	34494413	34495404	Hominini
15	34493799	34495999	H3K27ac and H3K4me2	15	34495408	34495718	Hominini
15	74211534	74248884	H3K27ac and H3K4me2	15	74222247	74222287	Hominini
16	29611079	29614279	H3K27ac and H3K4me2	16	29613089	29613515	Hominini
19	14112363	14113788	H3K27ac and H3K4me2	19	14112226	14112681	Hominini
2	95681677	95683627	H3K27ac and H3K4me2	2	95682824	95682929	Hominini
22	16519810	16521410	H3K27ac and H3K4me2	22	16520510	16520624	Hominini
22	29709886	29723411	H3K27ac and H3K4me2	22	29722724	29722891	Hominini
7	26646131	26646931	H3K27ac and H3K4me2	7	26646325	26646385	Hominini
7	56287082	56288682	H3K27ac and H3K4me2	7	56288208	56288283	Hominini
7	138225554	138228279	H3K27ac and H3K4me2	7	138226868	138227285	Hominini
8	140124776	140127476	H3K27ac and H3K4me2	8	140126471	140126699	Hominini
X	107506095	107508120	H3K27ac and H3K4me2	X	107506732	107506951	Hominini
X	109397996	109400696	H3K27ac and H3K4me2	X	109399697	109399864	Hominini
1	39102003	39108978	H3K27ac and H3K4me2	1	39104968	39104993	Homininae
1	154323974	154331074	H3K27ac and H3K4me2	1	154329769	154329934	Homininae
11	68323982	68333257	H3K27ac and H3K4me2	11	68328294	68328505	Homininae
11	117661010	117671585	H3K27ac and H3K4me2	11	117670128	117670215	Homininae
12	1587234	1597309	H3K27ac and H3K4me2	12	1591356	1591724	Homininae
14	29353244	29361169	H3K27ac and H3K4me2	14	29359988	29361102	Homininae
14	99251163	99281663	H3K27ac and H3K4me2	14	99264400	99264490	Homininae
15	56006652	56007902	H3K27ac and H3K4me2	15	56005105	56006890	Homininae
15	81321909	81325559	H3K27ac and H3K4me2	15	81323531	81323654	Homininae
15	87073544	87074219	H3K27ac and H3K4me2	15	87073786	87073822	Homininae
17	2122581	2123531	H3K27ac and H3K4me2	17	2122690	2123365	Homininae
17	2137331	2138206	H3K27ac and H3K4me2	17	2137316	2137582	Homininae
18	51620955	51623505	H3K27ac and H3K4me2	18	51622643	51622994	Homininae
2	16184632	16190432	H3K27ac and H3K4me2	2	16187411	16187731	Homininae
2	118618074	118618949	H3K27ac and H3K4me2	2	118618102	118618322	Homininae
2	238230509	238232384	H3K27ac and H3K4me2	2	238231881	238234342	Homininae
2	238233959	238235334	H3K27ac and H3K4me2	2	238231881	238234342	Homininae
22	23499063	23502038	H3K27ac and H3K4me2	22	23501085	23501221	Homininae
22	23517938	23525438	H3K27ac and H3K4me2	22	23521952	23522119	Homininae
22	23517938	23525438	H3K27ac and H3K4me2	22	23522844	23523030	Homininae
3	75327299	75330449	H3K27ac and H3K4me2	3	75328938	75329549	Homininae
4	67445407	67446682	H3K27ac and H3K4me2	4	67445990	67446638	Homininae
7	1099214	1104989	H3K27ac and H3K4me2	7	1099441	1099605	Homininae
7	98998752	99001077	H3K27ac and H3K4me2	7	98999006	98999958	Homininae
9	33675602	33678452	H3K27ac and H3K4me2	9	33674356	33676400	Homininae
X	68826432	68852332	H3K27ac and H3K4me2	X	68841230	68841567	Homininae
11	115274930	115277955	H3K27ac and H3K4me2	11	115277183	115277364	Hominidae
11	134559656	134562531	H3K27ac and H3K4me2	11	134560575	134560862	Hominidae
14	20722841	20724341	H3K27ac and H3K4me2	14	20722502	20723257	Hominidae
14	55240432	55241682	H3K27ac and H3K4me2	14	55240445	55240935	Hominidae
16	31568354	31570279	H3K27ac and H3K4me2	16	31569535	31569711	Hominidae
17	16920136	16921286	H3K27ac	17	16920724	16920812	Hominidae
17	20851437	20853562	H3K27ac and H3K4me2	17	20851764	20852051	Hominidae
17	32100156	32108006	H3K27ac and H3K4me2	17	32106319	32106500	Hominidae
17	32100156	32108006	H3K27ac and H3K4me2	17	32106553	32107471	Hominidae
17	35459981	35461281	H3K4me2	17	35460627	35460743	Hominidae
17	35497756	35498706	H3K4me2	17	35498209	35498355	Hominidae
17	35497756	35498706	H3K4me2	17	35498461	35498864	Hominidae
17	68195659	68201659	H3K27ac and H3K4me2	17	68196257	68196346	Hominidae
2	197277251	197278501	H3K27ac and H3K4me2	2	197277879	197278331	Hominidae
2	235709656	235714081	H3K27ac and H3K4me2	2	235713158	235713316	Hominidae
3	161914462	161916037	H3K27ac and H3K4me2	3	161914572	161914669	Hominidae
5	168333095	168336195	H3K27ac and H3K4me2	5	168334865	168335028	Hominidae
5	181114050	181116075	H3K27ac and H3K4me2	5	181114476	181114564	Hominidae
8	98004972	98007522	H3K27ac and H3K4me2	8	98005940	98005958	Hominidae
9	92911643	92913868	H3K27ac and H3K4me2	9	92913295	92913394	Hominidae
X	153244359	153246459	H3K27ac and H3K4me2	X	153244377	153244645	Hominidae
X	153244359	153246459	H3K27ac and H3K4me2	X	153244648	153244885	Hominidae
X	153244359	153246459	H3K27ac and H3K4me2	X	153244911	153245097	Hominidae
X	153244359	153246459	H3K27ac and H3K4me2	X	153245524	153245698	Hominidae
X	153244359	153246459	H3K27ac and H3K4me2	X	153246160	153246225	Hominidae
X	153244359	153246459	H3K27ac and H3K4me2	X	153246352	153246956	Hominidae
1	42845254	42848604	H3K27ac and H3K4me2	1	42848472	42848636	Hominoidea
1	115563804	115565104	H3K27ac and H3K4me2	1	115564539	115565014	Hominoidea
10	21493521	21530096	H3K27ac and H3K4me2	10	21502748	21504509	Hominoidea
10	27152171	27157871	H3K27ac and H3K4me2	10	27154925	27154975	Hominoidea
10	100114368	100115868	H3K27ac and H3K4me2	10	100114390	100114531	Hominoidea
10	125894806	125897556	H3K27ac and H3K4me2	10	125896116	125896132	Hominoidea
11	4211645	4212795	H3K27ac and H3K4me2	11	4211623	4211900	Hominoidea
13	22837461	22839261	H3K27ac and H3K4me2	13	22836422	22837890	Hominoidea
13	24327537	24329037	H3K27ac and H3K4me2	13	24328196	24328383	Hominoidea
14	73021942	73023342	H3K4me2	14	73022128	73022301	Hominoidea
15	84630319	84635119	H3K27ac and H3K4me2	15	84634261	84634520	Hominoidea
2	45823361	45824536	H3K27ac and H3K4me2	2	45823654	45823675	Hominoidea
2	75559449	75562224	H3K27ac and H3K4me2	2	75560627	75560738	Hominoidea
2	172077798	172104197	H3K27ac and H3K4me2	2	172095523	172095578	Hominoidea
2	209519151	209520451	H3K27ac and H3K4me2	2	209519992	209520097	Hominoidea
2	238230509	238232384	H3K27ac and H3K4me2	2	238231881	238234342	Hominoidea
2	238233959	238235334	H3K27ac and H3K4me2	2	238231881	238234342	Hominoidea
3	32814183	32822733	H3K27ac and H3K4me2	3	32819250	32819303	Hominoidea
3	125675456	125676431	H3K27ac and H3K4me2	3	125675915	125676001	Hominoidea
7	54932582	54934332	H3K27ac and H3K4me2	7	54933487	54936794	Hominoidea
1	1346295	1362620	H3K27ac and H3K4me2	1	1361888	1361998	Catarrhini
13	53408915	53408965	H3K27ac	13	53408875	53409247	Catarrhini
3	112307553	112308878	H3K27ac and H3K4me2	3	112308536	112308885	Catarrhini
5	128534382	128539932	H3K27ac and H3K4me2	5	128537861	128538020	Catarrhini
6	158515568	158520143	H3K27ac and H3K4me2	6	158515618	158515730	Catarrhini
6	158515568	158520143	H3K27ac and H3K4me2	6	158515750	158516054	Catarrhini
7	2728741	2731016	H3K27ac and H3K4me2	7	2730863	2731024	Catarrhini
7	107628430	107629905	H3K27ac and H3K4me2	7	107628652	107628779	Catarrhini
7	107628430	107629905	H3K27ac and H3K4me2	7	107628820	107628921	Catarrhini
8	47511438	47512663	H3K27ac and H3K4me2	8	47511044	47511663	Catarrhini
9	129376921	129385621	H3K27ac and H3K4me2	9	129380231	129380445	Catarrhini
X	115311108	115312558	H3K27ac and H3K4me2	X	115311348	115311998	Catarrhini
X	115311108	115312558	H3K27ac and H3K4me2	X	115312077	115312146	Catarrhini
1	3201886	3232086	H3K27ac and H3K4me2	1	3212033	3212388	Simiiformes
1	7701640	7707365	H3K27ac and H3K4me2	1	7703492	7703606	Simiiformes
1	92755243	92756343	H3K27ac and H3K4me2	1	92755995	92757096	Simiiformes
1	115285204	115285679	H3K27ac and H3K4me2	1	115285280	115285448	Simiiformes
1	115492654	115493229	H3K27ac	1	115492499	115492664	Simiiformes
1	154968274	154976899	H3K27ac and H3K4me2	1	154971856	154971930	Simiiformes
1	211827233	211831683	H3K27ac and H3K4me2	1	211831173	211831283	Simiiformes
10	3388708	3390683	H3K27ac and H3K4me2	10	3390216	3390385	Simiiformes
10	74422492	74424042	H3K27ac	10	74423127	74423544	Simiiformes
10	74422492	74424042	H3K27ac	10	74423771	74423987	Simiiformes
10	74923243	74924343	H3K27ac and H3K4me2	10	74924235	74924603	Simiiformes
10	75017142	75023367	H3K27ac and H3K4me2	10	75018553	75018612	Simiiformes
11	34050228	34056078	H3K27ac and H3K4me2	11	34053799	34053904	Simiiformes
11	45346274	45348674	H3K27ac and H3K4me2	11	45348268	45348300	Simiiformes
11	95066236	95070437	H3K27ac and H3K4me2	11	95068156	95068899	Simiiformes
11	109421374	109426124	H3K27ac and H3K4me2	11	109423343	109423385	Simiiformes
12	3871159	3874309	H3K27ac and H3K4me2	12	3872157	3872302	Simiiformes
12	15972341	15973066	H3K27ac and H3K4me2	12	15972229	15972599	Simiiformes
12	52600791	52601966	H3K27ac and H3K4me2	12	52601684	52601754	Simiiformes
12	121792394	121808519	H3K27ac and H3K4me2	12	121800132	121800270	Simiiformes
14	35532719	35536419	H3K27ac and H3K4me2	14	35533452	35533569	Simiiformes
14	102589713	102595738	H3K27ac and H3K4me2	14	102592314	102592454	Simiiformes
15	40438826	40446476	H3K27ac and H3K4me2	15	40439369	40440450	Simiiformes
16	30004654	30005679	H3K27ac and H3K4me2	16	30004552	30004713	Simiiformes
16	30946379	30952079	H3K27ac and H3K4me2	16	30947394	30947679	Simiiformes
16	70379372	70382672	H3K27ac and H3K4me2	16	70380959	70381051	Simiiformes
16	73144876	73145576	H3K27ac and H3K4me2	16	73145252	73145424	Simiiformes
17	1227881	1230531	H3K27ac and H3K4me2	17	1229232	1229283	Simiiformes
17	1712481	1718431	H3K27ac and H3K4me2	17	1716515	1716594	Simiiformes
17	1976856	1978881	H3K27ac and H3K4me2	17	1977020	1977170	Simiiformes
17	3887606	3894306	H3K27ac and H3K4me2	17	3892215	3892583	Simiiformes
17	6495330	6499430	H3K27ac and H3K4me2	17	6499151	6499267	Simiiformes
18	72865290	72871540	H3K27ac and H3K4me2	18	72867523	72868035	Simiiformes
19	32335394	32340919	H3K27ac and H3K4me2	19	32336751	32337307	Simiiformes
19	35038921	35041646	H3K27ac and H3K4me2	19	35040958	35041252	Simiiformes
19	38898185	38901010	H3K27ac and H3K4me2	19	38899069	38899227	Simiiformes
19	43579398	43582723	H3K27ac and H3K4me2	19	43581623	43581724	Simiiformes
2	23584605	23605330	H3K27ac and H3K4me2	2	23600098	23600398	Simiiformes
2	25249031	25254131	H3K27ac and H3K4me2	2	25251161	25251316	Simiiformes
2	37656857	37657557	H3K27ac and H3K4me2	2	37657021	37657337	Simiiformes
2	138896955	138897605	H3K27ac	2	138897524	138897818	Simiiformes
20	32580598	32586323	H3K27ac and H3K4me2	20	32581028	32581235	Simiiformes
22	28882262	28887762	H3K27ac and H3K4me2	22	28886096	28886307	Simiiformes
3	196423104	196423504	H3K27ac	3	196423402	196423552	Simiiformes
4	86480722	86484522	H3K27ac and H3K4me2	4	86481887	86482140	Simiiformes
4	127604495	127605745	H3K27ac and H3K4me2	4	127605414	127605517	Simiiformes
5	62333223	62335348	H3K27ac and H3K4me2	5	62333431	62333591	Simiiformes
6	19368369	19371469	H3K27ac and H3K4me2	6	19370904	19371076	Simiiformes
6	28266197	28269447	H3K27ac and H3K4me2	6	28268122	28268254	Simiiformes
6	30065623	30068848	H3K27ac and H3K4me2	6	30067960	30068059	Simiiformes
6	98823349	98849449	H3K27ac and H3K4me2	6	98829369	98829896	Simiiformes
6	156396316	156397941	H3K27ac and H3K4me2	6	156397494	156397780	Simiiformes
7	1841514	1859914	H3K27ac and H3K4me2	7	1843512	1843661	Simiiformes
7	2123240	2132240	H3K27ac and H3K4me2	7	2131305	2131530	Simiiformes
7	5349644	5350194	H3K27ac and H3K4me2	7	5349454	5349868	Simiiformes
7	6159319	6160944	H3K27ac and H3K4me2	7	6160539	6161584	Simiiformes
7	6169819	6172594	H3K27ac and H3K4me2	7	6169956	6170299	Simiiformes
7	70629014	70634489	H3K27ac and H3K4me2	7	70630576	70631345	Simiiformes
7	101879370	101883445	H3K27ac and H3K4me2	7	101882975	101883038	Simiiformes
8	26381884	26386084	H3K27ac and H3K4me2	8	26383756	26383819	Simiiformes
9	93345268	93347368	H3K27ac and H3K4me2	9	93346064	93346250	Simiiformes
9	124867521	124871521	H3K27ac and H3K4me2	9	124870464	124870631	Simiiformes
9	126609421	126620721	H3K27ac and H3K4me2	9	126613803	126613927	Simiiformes
9	132145813	132147488	H3K27ac and H3K4me2	9	132146164	132146303	Simiiformes
X	10728235	10729785	H3K27ac and H3K4me2	X	10728242	10729314	Simiiformes
X	24987333	25023833	H3K27ac and H3K4me2	X	24994219	24994361	Simiiformes
X	33725258	33727458	H3K27ac and H3K4me2	X	33726263	33727393	Simiiformes
X	93670076	93674951	H3K27ac and H3K4me2	X	93674081	93675189	Simiiformes
X	107598595	107601370	H3K27ac and H3K4me2	X	107600060	107600213	Simiiformes
X	108351245	108353120	H3K27ac and H3K4me2	X	108353077	108353106	Simiiformes
X	119895737	119897062	H3K27ac and H3K4me2	X	119896119	119896260	Simiiformes
1	111967903	111969053	H3K27ac and H3K4me2	1	111968035	111968198	Haplorrhini
11	34050228	34056078	H3K27ac and H3K4me2	11	34053799	34053904	Haplorrhini
13	32029913	32037488	H3K27ac and H3K4me2	13	32031470	32031987	Haplorrhini
14	35532719	35536419	H3K27ac and H3K4me2	14	35533452	35533569	Haplorrhini
14	89290881	89297606	H3K27ac and H3K4me2	14	89296236	89296616	Haplorrhini
2	235806106	235812981	H3K27ac and H3K4me2	2	235807414	235808011	Haplorrhini
6	14730369	14731394	H3K27ac and H3K4me2	6	14730702	14730997	Haplorrhini
7	2123240	2132240	H3K27ac and H3K4me2	7	2131305	2131530	Haplorrhini
7	5351344	5352194	H3K27ac and H3K4me2	7	5351504	5351689	Haplorrhini

## Sheet: Table S4
Chr-peak	Start-peak	End-peak	Histone modification marks	Chr-RECNE	Start-RECNE	End-RECNE	Lineage-RECNE
1	19360270	19361834	H3K27ac and H3K4me2	1	19361591	19361914	Homo sapiens
1	158176780	158178804	H3K27ac and H3K4me2	1	158176306	158176806	Homo sapiens
1	189761218	189762134	H3K4me2	1	189761386	189761607	Homo sapiens
1	245316753	245317693	H3K27ac and H3K4me2	1	245317249	245317281	Homo sapiens
10	33177594	33180116	H3K27ac and H3K4me2	10	33179021	33179359	Homo sapiens
10	106689991	106690909	H3K4me2	10	106690021	106690057	Homo sapiens
10	114915283	114916352	H3K27ac and H3K4me2	10	114915244	114915770	Homo sapiens
10	126569406	126570756	H3K27ac and H3K4me2	10	126570206	126570293	Homo sapiens
11	16421604	16422303	H3K4me2	11	16421773	16422082	Homo sapiens
11	116173608	116177661	H3K27ac and H3K4me2	11	116174261	116174555	Homo sapiens
11	131095299	131095851	H3K4me2	11	131095479	131095817	Homo sapiens
11	131982038	131982881	H3K27ac and H3K4me2	11	131982638	131982954	Homo sapiens
11	132077903	132079481	H3K27ac and H3K4me2	11	132078476	132078948	Homo sapiens
12	9239829	9241054	H3K27ac and H3K4me2	12	9239327	9239863	Homo sapiens
12	105855642	105856093	H3K27ac and H3K4me2	12	105855403	105855684	Homo sapiens
12	115152507	115153475	H3K27ac and H3K4me2	12	115152593	115152914	Homo sapiens
12	119404814	119405634	H3K27ac and H3K4me2	12	119405169	119405485	Homo sapiens
14	20722841	20724341	H3K27ac and H3K4me2	14	20722502	20723257	Homo sapiens
14	28130044	28132341	H3K27ac and H3K4me2	14	28130263	28131351	Homo sapiens
14	73339492	73345941	H3K27ac and H3K4me2	14	73343732	73343882	Homo sapiens
15	34493799	34495999	H3K27ac and H3K4me2	15	34494413	34495404	Homo sapiens
15	34493799	34495999	H3K27ac and H3K4me2	15	34495408	34495718	Homo sapiens
15	43647655	43656538	H3K27ac and H3K4me2	15	43649206	43649280	Homo sapiens
15	56006652	56007902	H3K27ac and H3K4me2	15	56005105	56006890	Homo sapiens
15	92733617	92734189	H3K27ac and H3K4me2	15	92733926	92734096	Homo sapiens
15	96158827	96161351	H3K4me2	15	96160892	96161216	Homo sapiens
16	6857166	6858006	H3K4me2	16	6857431	6857902	Homo sapiens
16	7227249	7228224	H3K27ac and H3K4me2	16	7227420	7227556	Homo sapiens
16	13816472	13818535	H3K27ac and H3K4me2	16	13817273	13817783	Homo sapiens
16	65918822	65920022	H3K27ac and H3K4me2	16	65919428	65920037	Homo sapiens
16	66899022	66901672	H3K27ac and H3K4me2	16	66900142	66900311	Homo sapiens
16	78842951	78845263	H3K4me2	16	78843586	78844709	Homo sapiens
16	78956928	78958528	H3K27ac and H3K4me2	16	78958046	78958571	Homo sapiens
16	79346853	79348103	H3K27ac and H3K4me2	16	79347991	79348617	Homo sapiens
16	80274245	80275003	H3K27ac and H3K4me2	16	80274461	80274749	Homo sapiens
16	82498987	82499816	H3K27ac and H3K4me2	16	82499449	82499964	Homo sapiens
17	2237373	2239116	H3K27ac and H3K4me2	17	2238371	2238750	Homo sapiens
18	32249530	32250030	H3K27ac	18	32249560	32250316	Homo sapiens
18	78374772	78376767	H3K27ac and H3K4me2	18	78375405	78375607	Homo sapiens
2	21251759	21252716	H3K4me2	2	21252315	21252932	Homo sapiens
2	21452283	21453503	H3K27ac and H3K4me2	2	21453458	21454416	Homo sapiens
2	40535800	40536582	H3K4me2	2	40536175	40536538	Homo sapiens
2	53188988	53189362	H3K4me2	2	53189093	53189279	Homo sapiens
2	59189939	59190740	H3K27ac and H3K4me2	2	59189368	59190198	Homo sapiens
2	79950159	79951202	H3K4me2	2	79950241	79950873	Homo sapiens
2	112137323	112141848	H3K27ac and H3K4me2	2	112138301	112138444	Homo sapiens
2	118183124	118187349	H3K27ac and H3K4me2	2	118182675	118183762	Homo sapiens
2	119229799	119232498	H3K27ac and H3K4me2	2	119231436	119231614	Homo sapiens
2	176818647	176818997	H3K27ac and H3K4me2	2	176817671	176819141	Homo sapiens
2	189923300	189924521	H3K4me2	2	189923334	189923442	Homo sapiens
2	189923300	189924521	H3K4me2	2	189923470	189923579	Homo sapiens
2	189923300	189924521	H3K4me2	2	189923652	189923682	Homo sapiens
2	189923300	189924521	H3K4me2	2	189923805	189923985	Homo sapiens
2	189923300	189924521	H3K4me2	2	189924130	189924330	Homo sapiens
2	189923300	189924521	H3K4me2	2	189924412	189924555	Homo sapiens
2	194486101	194487027	H3K27ac and H3K4me2	2	194486337	194486586	Homo sapiens
2	235863894	235866087	H3K27ac and H3K4me2	2	235865048	235865569	Homo sapiens
20	30281024	30286724	H3K27ac and H3K4me2	20	30286612	30287240	Homo sapiens
20	40738633	40739478	H3K27ac and H3K4me2	20	40738843	40739403	Homo sapiens
3	573234	574438	H3K27ac	3	574063	574392	Homo sapiens
3	25350284	25351483	H3K27ac and H3K4me2	3	25351010	25351201	Homo sapiens
3	29426927	29428575	H3K27ac and H3K4me2	3	29427576	29428006	Homo sapiens
3	60558558	60560476	H3K27ac and H3K4me2	3	60558956	60559382	Homo sapiens
3	72354660	72355147	H3K27ac and H3K4me2	3	72354159	72354688	Homo sapiens
4	30649831	30651956	H3K4me2	4	30651608	30651914	Homo sapiens
4	151624376	151625548	H3K27ac and H3K4me2	4	151625290	151625513	Homo sapiens
4	181688172	181689522	H3K27ac and H3K4me2	4	181688507	181688702	Homo sapiens
5	93683200	93683482	H3K27ac and H3K4me2	5	93683233	93683716	Homo sapiens
5	141234242	141235418	H3K27ac and H3K4me2	5	141234550	141235753	Homo sapiens
5	168879920	168887680	H3K27ac and H3K4me2	5	168886077	168886498	Homo sapiens
6	2129190	2129968	H3K27ac and H3K4me2	6	2129478	2129662	Homo sapiens
6	7112242	7113517	H3K27ac and H3K4me2	6	7112956	7113345	Homo sapiens
6	33703916	33704589	H3K27ac	6	33704012	33704085	Homo sapiens
6	38624857	38625515	H3K4me2	6	38625218	38625575	Homo sapiens
6	50548751	50549633	H3K4me2	6	50548922	50549390	Homo sapiens
7	2165685	2167206	H3K27ac and H3K4me2	7	2166246	2166598	Homo sapiens
7	3888125	3888762	H3K27ac and H3K4me2	7	3888428	3888678	Homo sapiens
7	20453267	20454577	H3K4me2	7	20453281	20453431	Homo sapiens
7	104789965	104792071	H3K4me2	7	104791877	104791925	Homo sapiens
8	18525406	18529405	H3K27ac and H3K4me2	8	18527299	18527980	Homo sapiens
8	20818244	20820070	H3K27ac and H3K4me2	8	20819304	20819538	Homo sapiens
9	1200901	1202200	H3K27ac and H3K4me2	9	1201835	1202188	Homo sapiens
9	14203026	14208001	H3K27ac and H3K4me2	9	14202784	14203154	Homo sapiens
9	23664359	23665923	H3K27ac and H3K4me2	9	23665001	23665668	Homo sapiens
9	78867943	78868974	H3K4me2	9	78868560	78869250	Homo sapiens
9	108444381	108444931	H3K27ac and H3K4me2	9	108444727	108446244	Homo sapiens
1	161611385	161613460	H3K27ac and H3K4me2	1	161611947	161612029	Hominini
1	211415783	211417483	H3K27ac and H3K4me2	1	211417044	211417628	Hominini
10	125763261	125763856	H3K27ac and H3K4me2	10	125763647	125763883	Hominini
10	129852561	129855986	H3K27ac and H3K4me2	10	129853269	129854056	Hominini
12	5772584	5773159	H3K27ac and H3K4me2	12	5772518	5772766	Hominini
15	34493799	34495999	H3K27ac and H3K4me2	15	34494413	34495404	Hominini
15	34493799	34495999	H3K27ac and H3K4me2	15	34495408	34495718	Hominini
16	82832297	82834250	H3K27ac and H3K4me2	16	82831912	82832335	Hominini
6	148085503	148087196	H3K27ac and H3K4me2	6	148086311	148086389	Hominini
7	56287796	56288682	H3K27ac and H3K4me2	7	56288208	56288283	Hominini
7	78486762	78491404	H3K27ac and H3K4me2	7	78486804	78486861	Hominini
8	85393422	85394322	H3K27ac and H3K4me2	8	85393998	85394201	Hominini
X	109397996	109400696	H3K27ac and H3K4me2	X	109399697	109399864	Hominini
X	122585056	122585930	H3K4me2	X	122585837	122585965	Hominini
15	56006652	56007902	H3K27ac and H3K4me2	15	56005105	56006890	Homininae
15	87073143	87074510	H3K27ac and H3K4me2	15	87073786	87073822	Homininae
15	94074946	94078309	H3K27ac and H3K4me2	15	94077444	94077616	Homininae
17	2122368	2123531	H3K27ac and H3K4me2	17	2122690	2123365	Homininae
17	2137331	2138206	H3K27ac and H3K4me2	17	2137316	2137582	Homininae
22	23534267	23549392	H3K27ac and H3K4me2	22	23548444	23548603	Homininae
7	35906530	35983863	H3K27ac and H3K4me2	7	35923151	35923327	Homininae
X	128759611	128760139	H3K27ac and H3K4me2	X	128759830	128760262	Homininae
11	134560296	134561867	H3K27ac and H3K4me2	11	134560575	134560862	Hominidae
14	20722841	20724341	H3K27ac and H3K4me2	14	20722502	20723257	Hominidae
14	55240403	55241819	H3K27ac and H3K4me2	14	55240445	55240935	Hominidae
15	45052677	45056665	H3K27ac and H3K4me2	15	45053186	45053431	Hominidae
15	45052677	45056665	H3K27ac and H3K4me2	15	45056577	45056895	Hominidae
15	45923834	45924762	H3K4me2	15	45924420	45924936	Hominidae
17	32100156	32108006	H3K27ac and H3K4me2	17	32106319	32106500	Hominidae
17	32100156	32108006	H3K27ac and H3K4me2	17	32106553	32107471	Hominidae
18	1779946	1780665	H3K27ac and H3K4me2	18	1780258	1780496	Hominidae
2	33029063	33031813	H3K27ac and H3K4me2	2	33030051	33030305	Hominidae
2	123762247	123762932	H3K27ac and H3K4me2	2	123762302	123762709	Hominidae
2	189923300	189924521	H3K4me2	2	189923334	189923442	Hominidae
2	189923300	189924521	H3K4me2	2	189923470	189923579	Hominidae
2	189923300	189924521	H3K4me2	2	189923805	189923985	Hominidae
2	189923300	189924521	H3K4me2	2	189924130	189924330	Hominidae
2	235709656	235713921	H3K27ac and H3K4me2	2	235713158	235713316	Hominidae
20	42338162	42338834	H3K27ac and H3K4me2	20	42338668	42339329	Hominidae
20	42338884	42339917	H3K27ac and H3K4me2	20	42338668	42339329	Hominidae
5	168334383	168336195	H3K27ac and H3K4me2	5	168334865	168335028	Hominidae
5	181113230	181116090	H3K27ac and H3K4me2	5	181114476	181114564	Hominidae
8	98004985	98007522	H3K27ac and H3K4me2	8	98005940	98005958	Hominidae
1	115559632	115569767	H3K27ac and H3K4me2	1	115564539	115565014	Hominoidea
10	13156509	13159357	H3K27ac and H3K4me2	10	13156643	13157657	Hominoidea
11	4211645	4212795	H3K27ac and H3K4me2	11	4211623	4211900	Hominoidea
13	22837461	22839261	H3K27ac and H3K4me2	13	22836422	22837890	Hominoidea
15	84630319	84635119	H3K27ac and H3K4me2	15	84634261	84634520	Hominoidea
18	26608050	26609855	H3K4me2	18	26608805	26609374	Hominoidea
2	45823361	45824559	H3K27ac and H3K4me2	2	45823654	45823675	Hominoidea
2	209518171	209522062	H3K27ac and H3K4me2	2	209519992	209520097	Hominoidea
5	167565858	167567060	H3K4me2	5	167566183	167567569	Hominoidea
7	54932582	54934624	H3K27ac and H3K4me2	7	54933487	54936794	Hominoidea
8	28298945	28301124	H3K4me2	8	28300111	28300254	Hominoidea
13	69408324	69411888	H3K27ac and H3K4me2	13	69408543	69408822	Catarrhini
7	2728741	2731016	H3K27ac and H3K4me2	7	2730863	2731024	Catarrhini
8	47511438	47512663	H3K27ac and H3K4me2	8	47511044	47511663	Catarrhini
8	124300518	124303372	H3K27ac and H3K4me2	8	124301325	124301832	Catarrhini
8	124300518	124303372	H3K27ac and H3K4me2	8	124302765	124303652	Catarrhini
X	115311108	115312558	H3K27ac and H3K4me2	X	115311348	115311998	Catarrhini
X	115311108	115312558	H3K27ac and H3K4me2	X	115312077	115312146	Catarrhini
1	10434077	10435695	H3K27ac and H3K4me2	1	10435089	10435504	Simiiformes
1	115285204	115285679	H3K27ac and H3K4me2	1	115285280	115285448	Simiiformes
10	3388708	3390683	H3K27ac and H3K4me2	10	3390216	3390385	Simiiformes
10	21196728	21197106	H3K27ac and H3K4me2	10	21196806	21196878	Simiiformes
10	74414218	74426058	H3K27ac and H3K4me2	10	74423127	74423544	Simiiformes
10	74414218	74426058	H3K27ac and H3K4me2	10	74423771	74423987	Simiiformes
12	15972341	15973066	H3K27ac and H3K4me2	12	15972229	15972599	Simiiformes
12	47032885	47033725	H3K27ac	12	47032929	47032963	Simiiformes
12	52600793	52601893	H3K27ac and H3K4me2	12	52601684	52601754	Simiiformes
13	69408324	69411888	H3K27ac and H3K4me2	13	69408214	69408374	Simiiformes
13	80887806	80888905	H3K27ac	13	80888450	80889074	Simiiformes
14	90647182	90652709	H3K27ac and H3K4me2	14	90649575	90649611	Simiiformes
16	30004654	30005679	H3K27ac and H3K4me2	16	30004552	30004713	Simiiformes
16	73144876	73145576	H3K27ac and H3K4me2	16	73145252	73145424	Simiiformes
18	12458956	12459831	H3K27ac	18	12459543	12460049	Simiiformes
18	36581032	36583788	H3K27ac and H3K4me2	18	36583038	36583089	Simiiformes
19	16024450	16028335	H3K27ac and H3K4me2	19	16027462	16027554	Simiiformes
19	35038777	35041891	H3K27ac and H3K4me2	19	35040958	35041252	Simiiformes
19	43579555	43582700	H3K27ac and H3K4me2	19	43581623	43581724	Simiiformes
2	37656857	37657557	H3K27ac and H3K4me2	2	37657021	37657337	Simiiformes
21	14913582	14914016	H3K27ac and H3K4me2	21	14913706	14913910	Simiiformes
3	60094174	60096008	H3K27ac and H3K4me2	3	60095275	60095548	Simiiformes
3	196423104	196423504	H3K27ac and H3K4me2	3	196423402	196423552	Simiiformes
5	62330907	62334563	H3K27ac and H3K4me2	5	62333431	62333591	Simiiformes
6	156396316	156398005	H3K27ac and H3K4me2	6	156397494	156397780	Simiiformes
6	161963667	161965431	H3K27ac and H3K4me2	6	161964843	161964993	Simiiformes
7	5349644	5353677	H3K27ac and H3K4me2	7	5349454	5349868	Simiiformes
7	6160318	6160944	H3K27ac and H3K4me2	7	6160539	6161584	Simiiformes
7	6166228	6172341	H3K27ac and H3K4me2	7	6169956	6170299	Simiiformes
7	131492793	131496571	H3K27ac and H3K4me2	7	131494719	131494864	Simiiformes
9	94993644	94997489	H3K27ac and H3K4me2	9	94993381	94993880	Simiiformes
X	10728235	10729785	H3K27ac and H3K4me2	X	10728242	10729314	Simiiformes
X	41945224	41945528	H3K27ac and H3K4me2	X	41945366	41945448	Simiiformes
X	72380757	72383140	H3K27ac and H3K4me2	X	72380793	72381052	Simiiformes
X	97013045	97013646	H3K27ac and H3K4me2	X	97013069	97013467	Simiiformes
X	107598595	107601370	H3K27ac and H3K4me2	X	107600060	107600213	Simiiformes
X	108337229	108340283	H3K27ac and H3K4me2	X	108337966	108338851	Simiiformes
X	108351246	108353120	H3K27ac and H3K4me2	X	108353077	108353106	Simiiformes
X	119895737	119896347	H3K27ac and H3K4me2	X	119896119	119896260	Simiiformes
X	148588904	148593204	H3K27ac and H3K4me2	X	148592919	148593039	Simiiformes
1	41768646	41769498	H3K27ac	1	41769137	41769237	Haplorrhini
1	111967498	111969053	H3K27ac and H3K4me2	1	111968035	111968198	Haplorrhini
6	14728780	14733304	H3K27ac and H3K4me2	6	14730702	14730997	Haplorrhini
6	15520454	15521185	H3K27ac and H3K4me2	6	15520691	15520839	Haplorrhini
7	5349644	5353677	H3K27ac and H3K4me2	7	5351504	5351689	Haplorrhini
8	99872971	99874998	H3K27ac and H3K4me2	8	99874525	99874608	Haplorrhini

## Sheet: Table S5
Chr-peak	Start-peak	End-peak	Histone modification marks	Chr-RECNE	Start-RECNE	End-RECNE	Lineage-RECNE
1	161611385	161613460	H3K27ac and H3K4me2	1	161611947	161612029	Hominini
1	211415783	211417483	H3K27ac and H3K4me2	1	211417044	211417628	Hominini
1	115285204	115285679	H3K27ac and H3K4me2	1	115285280	115285448	Simiiformes
2	21452283	21453503	H3K27ac	2	21453458	21454416	Homo sapiens
2	53188988	53189362	H3K4me2	2	53189093	53189279	Homo sapiens
2	119229799	119232486	H3K27ac and H3K4me2	2	119231436	119231614	Homo sapiens
2	176818647	176818997	H3K27ac and H3K4me2	2	176817671	176819141	Homo sapiens
2	123762247	123762932	H3K27ac and H3K4me2	2	123762302	123762709	Hominidae
2	37656857	37657557	H3K27ac and H3K4me2	2	37657021	37657337	Simiiformes
3	25350284	25351483	H3K27ac and H3K4me2	3	25351010	25351201	Homo sapiens
4	151624376	151625548	H3K27ac and H3K4me2	4	151625290	151625513	Homo sapiens
5	168334383	168335946	H3K27ac and H3K4me2	5	168334865	168335028	Hominidae
7	57031915	57032143	H3K27ac	7	57031890	57032047	Homo sapiens
7	57031915	57032143	H3K27ac	7	57031890	57032047	Hominini
7	2728741	2731016	H3K27ac and H3K4me2	7	2730863	2731024	Catarrhini
8	98004985	98007522	H3K27ac and H3K4me2	8	98005940	98005958	Hominidae
8	47511438	47512663	H3K27ac and H3K4me2	8	47511044	47511663	Catarrhini
10	126569406	126570756	H3K27ac and H3K4me2	10	126570206	126570293	Homo sapiens
10	129852561	129855986	H3K27ac and H3K4me2	10	129853269	129854056	Hominini
10	3388708	3390683	H3K27ac and H3K4me2	10	3390216	3390385	Simiiformes
11	131982038	131982881	H3K27ac and H3K4me2	11	131982638	131982954	Homo sapiens
12	9239829	9241054	H3K27ac and H3K4me2	12	9239327	9239863	Homo sapiens
12	5772584	5773159	H3K27ac and H3K4me2	12	5772518	5772766	Hominini
12	15972341	15973066	H3K27ac and H3K4me2	12	15972229	15972599	Simiiformes
12	52600793	52601893	H3K27ac and H3K4me2	12	52601684	52601754	Simiiformes
13	22837461	22839261	H3K27ac and H3K4me2	13	22836422	22837890	Hominoidea
15	34493799	34495999	H3K27ac and H3K4me2	15	34494413	34495404	Homo sapiens
15	34493799	34495999	H3K27ac and H3K4me2	15	34495408	34495718	Homo sapiens
15	56006652	56007902	H3K27ac and H3K4me2	15	56005105	56006890	Homo sapiens
15	34493799	34495999	H3K27ac and H3K4me2	15	34494413	34495404	Hominini
15	34493799	34495999	H3K27ac and H3K4me2	15	34495408	34495718	Hominini
15	56006652	56007902	H3K27ac and H3K4me2	15	56005105	56006890	Homininae
16	7227249	7228224	H3K27ac and H3K4me2	16	7227420	7227556	Homo sapiens
16	65918822	65920022	H3K27ac and H3K4me2	16	65919428	65920037	Homo sapiens
16	78956928	78958528	H3K27ac and H3K4me2	16	78958046	78958571	Homo sapiens
16	79346853	79348103	H3K27ac and H3K4me2	16	79347991	79348617	Homo sapiens
16	30004654	30005679	H3K27ac and H3K4me2	16	30004552	30004713	Simiiformes
16	73144876	73145576	H3K27ac and H3K4me2	16	73145252	73145424	Simiiformes
17	2137331	2138206	H3K27ac and H3K4me2	17	2137316	2137582	Homininae
17	32100156	32108006	H3K27ac and H3K4me2	17	32106319	32106500	Hominidae
17	32100156	32108006	H3K27ac and H3K4me2	17	32106553	32107471	Hominidae
19	43579881	43582700	H3K27ac and H3K4me2	19	43581623	43581724	Simiiformes
20	30281024	30286724	H3K27ac and H3K4me2	20	30286612	30287240	Homo sapiens
X	115311108	115312558	H3K27ac and H3K4me2	X	115311348	115311998	Catarrhini
X	115311108	115312558	H3K27ac and H3K4me2	X	115312077	115312146	Catarrhini
X	119895737	119896347	H3K27ac and H3K4me2	X	119896119	119896260	Simiiformes

## Sheet: Table S6
Cluster id	Cell type	Cell number of human	Cell number of macaque	Cell number of tree shrew	Sum of cell number
0	Astro1	181	11434	760	12375
1	ExN	575	8553	3199	12327
2	NascIntN	480	10134	1105	11719
3	OPC1	142	9458	235	9835
4	EGL-GranN-trans	291	7353	912	8556
5	IntN	606	4994	2330	7930
6	OPC2	105	5870	1944	7919
7	NPC1	66	5442	2004	7512
8	MSN	723	3914	1544	6181
9	Astro2	41	4597	433	5071
10	Microglia1	541	2998	79	3618
11	Microglia2	264	2450	249	2963
12	Endo1	146	2462	75	2683
13	NPC2	50	1422	899	2371
14	Peri	89	1678	137	1904
15	Oligo	60	1431	17	1508
16	Endo2	26	1101	25	1152
17	Blood	71	356	235	662
18	Ependymal	20	406	68	494
19	Microglia3	99	288	7	394
Sum of cell number		4576	86341	16257	107174
NPC	neuronal progenitor cell
NascIntN	nascent inhibitory neuron
ExN	excitatory neuruon
Astro	astrocyte
OPC	oligodendrocyte progenitor cell
Oligo	oligodendrocyte
Endo	endothelial
Peri	pericyte
EGL-GranN-trans	external granular layer transform granule neuron
IntN	inhibitory neuron
MSN	medium spiny neuron

## Sheet: Table S7
Astro1				ExN				NascIntN				OPC1				EGL-GranN-trans				IntN				OPC2				NPC1				MSN				Astro2				Microglia1				Microglia2				Endo1
DEGs	avg_logFC	p_val_adj		DEGs	avg_logFC	p_val_adj		DEGs	avg_logFC	p_val_adj		DEGs	avg_logFC	p_val_adj		DEGs	avg_logFC	p_val_adj		DEGs	avg_logFC	p_val_adj		DEGs	avg_logFC	p_val_adj		DEGs	avg_logFC	p_val_adj		DEGs	avg_logFC	p_val_adj		DEGs	avg_logFC	p_val_adj		DEGs	avg_logFC	p_val_adj		DEGs	avg_logFC	p_val_adj		DEGs	avg_logFC
TMEM8B	0.43302	1.35859e-17		GNB1L	0.256931	1.08961e-149		IGF1	0.406645	2.28262e-108		APOD	1.25081	2.42587e-26		COL18A1	0.532254	4.23796e-96		SYNPR	-0.297854	6.7036e-173		THY1	-0.251881	1.79138e-28		INPP4B	0.360806	9.04994e-19		MEF2C	0.919648	1.88279e-130		NPY	1.30793	9.08876e-18		POMC	0.353679	6.12816e-17		POMC	0.550342	1.39516e-34		C8orf46	-0.274084
MBP	0.359627	2.94252e-17		AUH	0.270041	1.46637e-147		REL	0.472165	2.00245e-102		CYTL1	0.307698	1.75499e-21		GFAP	0.327595	2.87663e-94		NNAT	0.754175	1.28091e-128		APOD	0.474051	5.09009e-26		SLCO2B1	0.31085	8.07758e-18		ZNF699	-0.336776	1.02919e-109		TXNDC16	-0.409747	1.98369e-17		EIF2B2	0.252341	1.38787e-12		RGS5	0.252605	3.03505e-33		TMEM234	1.05643
TULP4	0.290232	4.66448e-09		BCAS1	0.326475	8.03942e-121		CDKL3	0.368179	1.67569e-99		EPN2	0.827248	5.5283e-21		GAS2L3	0.258975	1.67795e-93		KLHDC8A	0.257989	4.56462e-126		NOL4	0.329784	1.15573e-22		ITIH5	0.415736	4.43244e-15		MAP1B	0.57858	1.06798e-96		ABL2	0.495581	2.97284e-17		NSUN6	0.327167	3.2775e-12		CAV1	0.283717	3.5676e-30		LYVE1	0.279986
APOD	0.267926	1.07078e-08		BLVRB	0.356453	8.24109e-118		CDK20	0.314749	1.33387e-96		LECT1	0.311209	8.54298e-19		CDKL2	0.346354	5.9371e-92		REL	0.287337	1.61618e-123		FBXW2	0.322493	1.16618e-22		IGF1	0.847954	4.84471e-15		TCF4	0.431639	2.61774e-95		TULP4	0.460121	4.90124e-16		ADM	0.401075	1.76858e-11		GAS2L1	-0.299075	1.67301e-28		RASL11B	0.790095
HOPX	0.42328	6.80219e-08		C8orf46	0.341201	7.96151e-117		NR4A2	0.452441	1.43541e-95		C1QL1	0.663024	8.97454e-18		LRRC8B	0.310687	8.61174e-91		UBE2T	0.390288	3.73748e-121		ITM2A	0.293349	2.50884e-22		FYB	0.308164	2.06073e-12		ARPP21	0.693128	5.39985e-87		NAV2	0.418886	1.32262e-15		ST6GALNAC6	0.256054	1.89159e-10		TLE2	0.369373	1.93958e-28		PTPRR	0.257457
DBI	0.297378	8.56352e-08		PANX2	0.33372	3.31449e-114		LMO7	0.39059	2.81608e-86		BCAN	0.644902	4.4752e-15		NPY1R	0.31034	4.37042e-88		MYBBP1A	-0.585434	2.65221e-119		CCDC3	0.295441	1.39022e-21		CST3	0.966178	1.32891e-11		NFIB	0.711096	2.36044e-78		CGNL1	1.85679	1.67403e-15		SPATA6	0.335409	4.96572e-10		MFSD2A	0.2906	2.42055e-27		FRMD3	0.311978
KCNA3	0.345231	1.20952e-07		C1orf115	0.26162	7.06529e-112		PTP4A3	0.320637	5.56867e-86		GFAP	0.311538	8.12717e-14		TXNDC16	0.850035	1.75185e-85		ZNF500	0.287386	1.19713e-113		ST3GAL1	0.402629	7.55456e-21		DHDDS	-0.720957	7.27217e-11		ZBTB18	0.525251	2.67496e-72		FAM216A	0.259975	4.97261e-14		RPS6KL1	0.30958	5.14292e-10		ZNF500	0.376012	3.78984e-27		PDGFA	0.59474
DLL3	0.328888	2.15692e-07		REL	0.354703	2.65974e-111		RAP1GAP	0.314557	1.41425e-85		OLFM2	0.35624	1.3874e-12		CLMP	0.634967	2.52267e-85		FAM216A	0.335541	1.86507e-113		ACOX3	0.41955	8.92089e-21		DOC2A	0.422929	7.77436e-10		RGS5	0.310073	1.08687e-70		RASL11B	0.559229	1.49036e-13		SOGA1	0.250274	5.8865e-10		MAST3	0.384451	4.05993e-27		FBXO33	0.273464
ATP1B2	0.326528	3.85603e-07		JOSD1	0.295073	3.09974e-109		MMP2	0.426837	2.6462e-85		LRFN5	0.258342	1.66688e-12		GATM	0.321583	2.88928e-85		THTPA	0.35844	5.03512e-113		SH2B1	0.485915	1.21209e-19		DBI	0.658885	1.59381e-09		TMEM238	-0.373477	4.05871e-68		TRAF4	-0.313682	2.72303e-13		AK9	0.359784	7.11475e-10		MSI2	-0.281413	1.4343e-25		TMEM11	0.355141
UBXN2B	0.354875	1.49987e-05		FBXO17	0.422906	4.14675e-109		RAI2	0.37321	8.98982e-84		PTPRZ1	0.424976	5.98682e-12		DPP10	0.380589	1.22338e-84		JOSD1	0.286422	1.08224e-111		REL	0.627563	7.73484e-19		CLMP	0.820826	2.22115e-09		CITED1	-0.313825	8.36836e-68		RGS5	0.546421	3.19511e-13		MSRA	0.274322	7.89811e-10		TFEC	0.369289	2.5823e-25		ZER1	0.401709
MSRA	0.315156	5.95036e-05		CENPW	0.273245	8.84669e-109		MOK	0.408427	2.55123e-83		ISG15	0.519936	8.17825e-12		ADM	0.277075	5.3553e-84		SLC16A14	0.270715	3.80631e-111		GOT2	0.257094	1.04668e-18		ELFN2	0.290444	2.99726e-09		CCDC168	-0.501279	3.06603e-60		PENK	-0.250853	4.52715e-13		UACA	0.33297	1.1795e-09		PAPOLG	-0.258125	8.46812e-25		CCDC3	0.30834
SAMSN1	-0.256508	6.52388e-05		CCDC3	0.298126	5.91222e-107		JOSD1	0.264341	2.50873e-81		NRIP3	0.30778	2.05029e-11		ST6GALNAC6	0.597132	2.39482e-83		MOK	0.458971	8.49904e-111		HIVEP3	0.269897	5.76288e-18		ABI3	0.271021	7.48807e-09		ZNF485	-0.271026	1.07317e-59		ADM	0.338046	5.63081e-13		ZNF331	0.361818	2.45983e-09		CROCC	0.290979	1.43456e-24		FYB	0.300903
CRABP1	-0.268939	6.52388e-05		STARD10	0.268796	6.53047e-106		ZNF71	0.349778	3.46984e-81		CACNG4	0.250404	6.40833e-11		FAM216A	0.497116	9.75301e-83		CDKL2	0.253599	3.87137e-110		PDGFA	0.258588	6.17866e-18		HMHA1	0.814631	2.10446e-08		TCP11L2	-0.33585	5.37621e-57		MMP2	0.296406	1.32543e-12		GDAP1	0.357806	3.93562e-09		LMNB1	-0.494852	1.47278e-24		NOL4	0.640746
CNOT11	-0.273513	6.77738e-05		ZNF500	0.25762	2.45045e-104		FAM107A	0.366275	4.37232e-80		PDGFRB	0.2617	1.05103e-10		APBB1IP	0.396137	9.65803e-79		MMP2	0.301737	6.26401e-109		UBE2T	0.310215	7.72388e-18		PTP4A3	0.643083	2.4828e-08		GP1BB	-0.298161	1.85013e-55		JOSD1	0.325447	1.44729e-12		ARHGAP1	0.273458	4.86408e-09		TXNDC16	0.285636	2.24151e-24		PEG3	0.482294
RNF157	0.276943	0.000119639		GABRA5	0.362786	5.11467e-103		ZNF500	0.341405	5.21391e-80		TNR	0.250512	2.19078e-10		INSR	0.373373	2.17505e-78		RAI2	0.353389	1.21092e-107		FAM81A	0.2941	2.66999e-17		PYROXD1	-0.341953	4.17551e-08		FRRS1L	-0.409881	1.091e-54		CACNA2D1	0.482718	2.1785e-12		CXCL12	0.383645	5.35414e-09		SIRT6	0.265726	5.73654e-24		RGS1	0.355178
PCP4	0.552053	0.000198882		CLEC11A	0.275498	2.44975e-97		SH2B1	0.404575	5.23338e-79		ZNF699	-0.37756	3.35451e-10		NTNG2	0.574796	3.56613e-78		PYROXD1	-0.416849	1.00353e-105		RPS6KL1	0.50704	4.16031e-17		MSI2	-0.404359	7.88667e-08		UTP3	-0.339209	7.75335e-50		PCSK2	0.538201	8.68804e-12		INTU	0.485587	6.33082e-09		MPND	-0.425098	6.12171e-24		ADAM11	0.577294
CELF4	0.27283	0.000218044		CDKL3	0.383677	1.1305e-94		TAF1C	0.312277	2.46638e-78		NNAT	0.633364	3.68904e-10		KCNA3	1.12831	5.13136e-78		RAP1GAP	0.279828	1.00207e-104		NFIB	0.950646	4.96011e-17		CITED1	-0.313287	8.96732e-08		PTPRZ1	0.421881	2.59041e-49		GARNL3	1.18934	9.46346e-12		SLC1A2	0.258693	8.07372e-09		CDKL5	0.680452	6.6179e-24		ZNF821	0.442079
SPR	-0.294954	0.000300964		DUSP18	0.352227	2.45038e-92		LRRC8B	0.359213	3.29175e-78		NPY	0.442044	4.9018e-10		MBP	0.262504	5.97452e-78		SH2B1	0.252218	5.07419e-103		PTCHD1	0.274453	6.91116e-17		C9orf64	-0.393802	9.85427e-08		MYBBP1A	-0.570695	2.15392e-44		CD14	0.388056	1.03069e-11		RREB1	0.263189	9.22242e-09		CRYBB1	0.264723	3.23402e-23		GPR12	0.284682
EGFR	0.29644	0.000454392		WFDC2	0.484275	4.36407e-92		SOX4	0.692199	3.82874e-78		CD9	0.881865	5.23304e-10		FAM124A	0.401858	7.11228e-78		DUSP18	0.386746	7.28972e-103		CXCL14	0.358608	7.65652e-17		TMOD1	0.458591	1.77706e-07		PYROXD1	-0.337649	1.4011e-42		FRZB	0.459896	1.5329e-11		GOT2	0.300769	1.26015e-08		C9orf64	-0.374098	6.04856e-23		MBP	0.763617
C1QB	0.460884	0.000753533		FAM124A	0.329381	2.0537e-91		FAM216A	0.356399	7.1661e-76		GPM6B	0.305011	8.25325e-10		IGF1	0.542652	9.85507e-78		PTP4A3	0.270662	2.14273e-102		MMP11	0.491479	1.11464e-16		CCDC168	-0.741652	3.34553e-07		RGS1	0.355565	3.72356e-42		EGFR	0.449661	3.33442e-11		ANKS1B	0.279981	3.10504e-08		PTAR1	0.530786	1.06492e-22		WFDC2	0.324022
DEAF1	0.729458	0.00138916		CMBL	0.347103	1.27194e-90		PDE2A	0.314476	1.24128e-74		BCAS1	0.447718	1.45369e-09		REPS2	0.298623	1.23531e-77		ENO4	0.31205	1.53782e-100		STMN2	0.822427	1.27741e-16		ZFP2	-0.431402	3.51919e-07		SAMSN1	-0.534222	6.35035e-42		GPCPD1	1.27701	8.02008e-11		MAP3K13	0.527433	3.61671e-08		LRRC24	-0.727986	1.27969e-22		ZNF74	0.29106
ATCAY	0.271218	0.00174471		KLHDC8A	0.305205	3.03147e-88		IGSF3	0.402901	7.50567e-74		FAM81A	0.342257	1.59472e-09		RGS5	1.06904	2.19186e-77		EXOSC5	0.308154	2.24116e-100		TXNDC16	0.526692	5.71954e-16		MFAP2	-0.259253	1.04582e-06		OPLAH	-0.43017	6.74782e-40		APBB1IP	1.12921	1.8042e-10		CYB561D2	0.396568	3.94786e-08		NME7	0.322508	1.88154e-22		ABCA5	0.250325
CCK	0.315627	0.00322083		PTP4A3	0.311468	7.00666e-87		C11orf80	0.447407	4.91333e-73		MBP	0.377341	4.49393e-09		HIF3A	0.408914	3.0679e-77		B4GALNT1	0.261515	5.89474e-99		MYO16	0.285144	6.58818e-16		ALG11	-0.356187	1.676e-06		FRMD5	-0.312776	2.31305e-39		TRIB2	0.442086	4.08623e-10		GPR161	0.394647	4.00279e-08		PDGFA	0.2885	3.05505e-22		POU6F1	0.322908
CCDC168	-0.320557	0.00427192		MOK	0.320992	7.6777e-87		MYBBP1A	-0.484803	1.28311e-72		B4GALNT1	0.252385	5.05935e-09		GOT2	0.776343	9.44693e-77		C11orf80	0.276597	5.97718e-99		OSBPL2	0.378317	4.13058e-15		HMGXB3	-0.301624	1.79471e-06		ZFHX4	-0.303305	1.08409e-38		CA5B	0.502763	4.67049e-10		DLL3	0.382711	4.07719e-08		GFAP	0.819089	3.11316e-22		CD83	0.401842
NNAT	0.451323	0.00667671		S100A16	0.292487	4.6478e-86		RAB15	0.304501	9.01076e-72		PHLDA1	0.870439	1.12762e-08		RNF165	0.567434	4.84433e-76		MEF2C	1.18683	8.42812e-99		ZNF699	-0.364674	6.07875e-15		C9orf41	-0.35849	2.22243e-06		ARL5B	-0.308231	1.44362e-38		ACHE	0.371364	4.83968e-10		NAV2	0.442047	5.44422e-08		MCPH1	0.376155	3.95126e-22		TXNDC16	0.408387
ZNF699	-0.26758	0.0127958		RASL11B	0.277773	1.25637e-85		DUSP18	0.488416	1.04159e-71		SDC3	0.621474	1.66417e-08		PGPEP1	0.503118	6.44675e-76		TCF4	0.482736	1.22011e-98		FYB	0.357923	6.80908e-15		MKI67	-0.716993	2.31132e-06		GNG11	0.276431	8.76928e-38		CREG1	1.39553	5.15037e-10		POU2F1	0.353933	6.56521e-08		SPR	-0.648497	5.04388e-22		AP5Z1	0.4739
KCNH7	-0.263908	0.0151479		ZNF454	0.350967	2.36777e-84		UACA	0.301358	1.14468e-71		ALG11	-0.341448	4.62937e-08		CTDSPL	0.320353	1.41037e-75		CDKL3	0.294957	3.76825e-98		LRRC24	-0.430869	1.27845e-14		LRRC8B	1.11852	2.47691e-06		ZFP2	-0.354348	9.74894e-38		PRSS12	0.329704	5.19632e-10		TULP4	0.311416	7.4575e-08		CITED1	-0.805468	1.2677e-21		PIGH	0.281832
MYBBP1A	-0.370449	0.0166383		MFSD2A	0.256383	2.92116e-84		KIRREL3	0.35615	2.48709e-71		RARRES2	0.435331	6.66793e-08		MED16	0.894845	1.6807e-75		FN3K	-0.564883	3.8829e-98		NPY	0.486269	1.64831e-14		CMTM8	0.27741	7.13314e-06		CXCL14	0.2544	5.08679e-37		RGS20	0.869472	5.24268e-10		TRIM36	0.30483	9.18734e-08		DUSP18	0.387044	1.46351e-20		TTC13	-0.487802
SLC1A2	0.346686	0.0196311		CD83	0.27851	3.65145e-84		AGPAT4	0.316069	2.9566e-71		MSI2	-0.276847	1.73267e-07		PEPD	0.46881	1.93088e-75		TMEM234	0.252194	6.7346e-98		EXOSC5	0.39945	1.88763e-14		ABCA5	0.347929	7.24259e-06		C15orf40	-0.4696	1.92054e-36		CDKL5	0.642783	8.159e-10		SH2B1	0.372502	1.16175e-07		PPP1R1A	0.449612	2.89633e-20		SLC25A42	0.542786
MLC1	0.313059	0.0253303		UBE2T	0.422371	2.82169e-82		TCF4	0.596697	7.65276e-70		LUZP2	0.80817	2.30149e-07		TRIM46	0.654637	3.84721e-75		REPS2	0.310551	7.52157e-98		CA12	0.693338	2.47016e-14		SST	0.252467	1.08867e-05		ZNF570	-0.276907	3.30748e-36		CAMKK2	-0.355047	1.0165e-09		MATK	0.323398	1.17754e-07		LYVE1	0.598388	3.49008e-20		SEMA6C	0.332273
ARAP2	0.287951	0.0409015		BANP	0.360014	3.05909e-80		BFAR	0.507946	1.02706e-68		NINJ1	0.29781	2.45427e-07		EMC1	0.29613	9.94566e-75		TAF1C	0.308749	2.00343e-97		ZNF74	0.295412	3.47924e-14		SRGN	0.446484	1.30209e-05		SPOCK3	-0.476189	1.43845e-35		ICA1L	0.468072	1.24339e-09		SEC24C	0.251939	1.32351e-07		NALCN	0.369642	4.43728e-20		KIAA1211	0.258451
SDC3	0.320568	0.0449207		ITM2A	0.357879	4.35162e-79		BRINP1	0.445998	1.75728e-68		PRR11	0.25312	3.29456e-07		KLHDC8A	0.301288	2.02612e-74		AMPD2	0.270163	2.56757e-95		APBB3	0.292637	5.7239e-14		CEBPD	0.323032	1.59514e-05		KDM7A	-0.276394	2.16791e-33		JAG1	0.491891	1.79292e-09		KIF3B	0.290795	1.54134e-07		ZNF71	0.317311	8.46171e-20		IGFBP3	-0.483392
				SPRY1	0.550783	1.5566e-78		MAD1L1	0.327236	1.38237e-67		GPM6A	0.391698	3.71848e-07		CXCL14	0.678084	2.20236e-74		ANKS3	0.29282	3.18735e-93		ALG11	-0.358566	5.76557e-14		MPND	-0.497423	1.97617e-05		C9orf64	-0.327196	2.81682e-33		RELN	0.747243	2.05983e-09		BCAT1	0.396665	1.56217e-07		TNNT1	-0.322899	1.39402e-19		RAB15	0.28624
				LRCH3	-0.293335	2.95446e-78		WFDC2	0.442869	2.84623e-67		C9orf64	-0.334094	3.79011e-07		GPR176	0.397913	4.59435e-74		POU6F1	0.335417	8.98399e-93		RGS2	0.402683	8.24295e-14		KIAA1522	0.559005	2.12009e-05		PROCA1	-0.401126	5.10599e-33		STS	0.560542	2.34528e-09		PHACTR4	0.365588	1.6409e-07		STAB1	-0.253513	1.98827e-19		FOSB	0.339548
				MRPL34	0.420961	3.61461e-78		PRKCE	0.393797	1.07316e-66		PENK	0.420853	4.41384e-07		PLAC9	0.817417	1.0102e-73		MFSD8	0.263429	3.14164e-92		BHLHE40	0.330146	1.12519e-13		CSF1	0.314807	2.15696e-05		EGR1	-0.363739	3.44834e-32		POU2F1	0.334098	2.62381e-09		CEP250	0.359167	2.8964e-07		DYNLL2	-0.697303	4.37403e-19		CD68	0.250224
				SLC16A14	0.38086	4.28655e-78		ARHGAP1	0.319234	5.90664e-66		PRRT3	0.299727	6.90542e-07		TGFBR3	0.402899	1.28653e-73		TXNDC16	0.470196	1.25208e-90		KIAA1549L	0.386824	1.91702e-13		ZBTB24	-0.472856	2.5586e-05		ZIC1	-0.408758	5.01371e-32		PDGFA	0.346682	3.11684e-09		DCLRE1C	0.350771	3.45407e-07		BFAR	1.22886	5.36864e-19		CSTF3	-0.327507
				SLC25A39	0.503783	2.3526e-76		RNF165	0.546608	2.37645e-65		PPP1R14C	0.328858	7.17006e-07		PCSK2	0.50327	1.45439e-73		FAM107A	0.373695	2.33352e-90		PRSS12	0.25465	3.18942e-13		CNOT11	-0.387294	2.74017e-05		DPF3	-0.512757	8.63126e-31		PKD1	0.552973	3.57572e-09		ZNF3	0.352688	4.15237e-07		ZNF197	-0.339068	6.32289e-19		TCF4	0.471818
				NR4A2	0.29292	4.36415e-76		ZNF454	0.35097	2.47829e-65		CALCRL	0.386281	7.44459e-07		PON2	1.28142	1.76699e-73		ETV1	0.363406	5.19274e-89		C9orf41	-0.402665	3.49691e-13		ZNF485	-0.289191	2.83906e-05		RLTPR	-0.306183	8.30339e-29		KCNC4	0.29802	4.03116e-09		FAM216A	0.486539	5.12e-07		EDC3	-0.284879	1.24886e-18		MEN1	0.275721
				SH2B1	0.473634	2.45088e-74		LPL	0.29343	4.23832e-65		CLSPN	0.267694	1.02957e-06		DAB2	0.392341	1.81214e-73		SAMSN1	-0.546375	5.43202e-89		TCF4	0.52944	4.61214e-13		TRMT10A	-0.487123	2.98116e-05		SYT4	0.364166	1.7499e-28		ZNF48	-0.407529	4.99011e-09		ZNRF1	0.262264	5.39441e-07		TFAP4	-0.842435	2.08917e-18		NPY1R	0.299331
				ZNF23	0.255039	4.55583e-74		ANKS3	0.267477	6.42788e-65		PPAPDC1A	0.283227	1.3857e-06		RPH3A	0.415346	3.90141e-73		MED16	0.37185	1.15473e-88		RIMBP2	0.280889	5.06862e-13		LRRC24	-0.431098	3.0998e-05		SDF2L1	-0.529938	2.89272e-28		PDZRN3	3.04881	6.77489e-09		RNF157	0.257926	6.09176e-07		OGFRL1	0.306136	3.99896e-18		CBLN2	0.256301
				COL9A2	0.40203	1.94229e-73		EXOSC5	0.589634	2.46965e-64		CCDC168	-0.316954	1.96636e-06		MMP2	0.479876	4.77151e-73		SLC1A2	0.356735	4.25011e-88		MRPL34	0.448735	5.30954e-13		SLC16A14	0.441852	3.12636e-05		SOBP	0.457117	1.95859e-27		SNCA	0.807191	6.77489e-09		CTDSPL2	0.324952	6.72978e-07		MEGF9	0.382578	4.74766e-18		KLHDC8A	0.271257
				MAP1B	0.502534	5.5229e-73		SLC16A14	0.317264	2.88697e-64		CTHRC1	0.649816	2.74841e-06		PRRT2	0.310359	7.43124e-72		UACA	0.527666	5.79693e-88		KLHDC8A	0.632201	6.06791e-13		ZNF699	-0.377595	3.56519e-05		TYROBP	0.306548	3.98843e-27		GPR176	0.962641	7.12784e-09		USP2	0.256991	8.86822e-07		BEND6	0.466808	7.19896e-18		GALK2	-0.36529
				GALK2	0.263799	6.16215e-72		C2CD4C	0.298115	8.07407e-64		HIVEP3	0.269216	2.79884e-06		ALPL	0.264115	2.04972e-71		RAB15	0.365929	9.65046e-87		ZNF500	0.350018	1.61459e-12		ALOX5AP	0.64602	3.66165e-05		LRIF1	-0.393352	4.29106e-27		GPR161	0.570443	9.49571e-09		KIAA0319L	0.382488	1.13215e-06		FN3K	-0.351323	7.57709e-18		SLC1A3	0.272984
				TATDN3	0.254692	4.82677e-71		AMPD2	0.272893	8.39859e-64		CXCL14	0.344246	3.00975e-06		DOC2A	0.701608	5.9022e-71		EIF2B1	0.386535	1.79814e-86		KIAA1522	0.322339	1.64391e-12		PARD6B	-0.327652	3.8669e-05		CADM4	-0.476142	5.22932e-27		IGSF1	0.733868	9.73835e-09		FAM107A	0.273049	1.19676e-06		AP5Z1	0.40883	9.61816e-18		TMEFF2	0.878597
				RNF112	0.262009	1.07988e-70		MBP	0.281677	1.10648e-63		ITM2C	0.539721	3.56388e-06		EXOSC5	0.397114	6.18043e-71		NRSN2	0.329501	2.75191e-86		LGALS3	0.284357	1.67606e-12		CCDC117	-0.39384	4.01961e-05		ZMAT4	-0.315548	6.9399e-27		JAKMIP1	0.462441	1.30594e-08		TMEM11	0.350499	1.30324e-06		TJP1	0.292576	9.7832e-18		SLC1A2	0.260828
				CCDC168	-0.532324	2.01827e-70		AUH	0.417638	1.78503e-63		MEGF9	0.290026	4.19175e-06		MKL2	0.253425	1.38981e-70		AGPAT4	0.368006	2.97811e-86		XKR6	0.512195	1.69003e-12		SSTR2	1.25033	4.14799e-05		TNNT1	-0.586617	1.08649e-26		GRB14	1.6389	1.93145e-08		TXNDC16	0.335032	1.35412e-06		NUPR1	0.305214	1.64592e-17		SULT4A1	0.257077
				C11orf80	0.311722	1.88513e-68		C3orf70	0.358292	7.71045e-63		PANX2	0.285372	5.8563e-06		PLTP	0.606505	2.23099e-70		GAS2L1	-0.430154	7.56041e-86		BANP	0.329608	2.12543e-12		LZTS1	0.629863	7.75e-05		PTP4A3	0.271632	2.27675e-26		MGAT5B	0.665025	1.93145e-08		ZYG11B	0.263854	2.11138e-06		MAP7D2	-0.380855	1.86313e-17		LGALS3	0.337091
				BFAR	0.30438	2.04807e-68		STARD10	0.488168	3.16758e-62		TP53I3	0.425176	6.67316e-06		NRSN1	0.270494	3.44278e-70		CROCC	0.284819	9.60719e-86		SNUPN	0.445538	3.2232e-12		TEX9	-0.46667	0.000110806		KANSL1L	-0.507494	2.46838e-26		TNRC6C	0.836156	2.02995e-08		SLBP	0.287793	2.15625e-06		FAM81A	0.296659	1.93802e-17		MAP1B	0.814936
				KIAA0319L	0.44476	3.64055e-68		B4GALNT1	0.509567	6.085e-62		EXOSC5	0.365555	7.12218e-06		MOK	0.444967	3.45494e-70		NUP54	0.364224	9.78502e-86		PPP1R15A	-0.271962	3.95187e-12		VSTM2L	0.511918	0.000126335		MSI2	-0.286925	4.13468e-26		VASH1	0.505833	2.31729e-08		SCOC	0.404513	2.19282e-06		SMG7	0.81559	2.06175e-17		MEGF8	0.342735
				FAM107A	0.342836	4.74999e-68		NTRK3	0.4186	8.59442e-62		ABL2	0.295081	8.91118e-06		RNF112	0.682652	5.23553e-70		CATSPERG	-0.368099	1.27306e-85		TAF1C	0.271233	4.11149e-12		ZNF48	-0.379861	0.000144468		ZNF484	-0.424126	1.65119e-25		RBFOX1	0.360101	2.37544e-08		EIF2B1	0.350997	3.56009e-06		ANKS3	0.262032	2.28128e-17		RBFOX1	0.531793
				EXOSC5	0.405775	9.25166e-68		AP5Z1	0.326005	1.84266e-61		SERPINE2	0.373656	1.26595e-05		HIVEP3	0.665951	1.84185e-69		BAALC	0.397346	1.53734e-85		TRIM46	0.517943	4.71854e-12		ZNF197	0.309447	0.000159095		EHBP1L1	0.294812	3.17702e-25		SLC4A3	-0.366276	2.53758e-08		IGSF21	0.296635	3.94894e-06		KIAA1549L	0.471566	2.44031e-17		SMYD2	0.284437
				GPR12	0.301187	2.38506e-67		NPY	0.381818	2.47028e-61		PTN	0.25633	1.5513e-05		CHMP7	0.380164	7.06162e-69		HSD11B1L	0.368699	1.49674e-83		CEBPD	0.502284	4.71854e-12		SLC26A6	0.307699	0.000234112		IER5L	-0.645352	1.41656e-24		HPGD	1.056	2.96734e-08		RAB13	0.406508	5.69873e-06		EPHX1	-0.524776	3.63213e-17		AGPAT4	0.513297
				MYBBP1A	-0.515093	4.99629e-67		CNOT11	-0.256566	1.6155e-60		RAMP1	1.16577	2.04627e-05		NR4A2	0.674442	1.1754e-68		UBE2QL1	0.524399	4.3925e-83		ESAM	0.265467	4.97587e-12		HIF3A	0.794163	0.000274113		AKAP9	0.309603	1.55289e-24		FAM49A	2.29889	3.55443e-08		MAD2L2	0.355929	6.49655e-06		ADAM11	0.314307	4.61733e-17		GNG8	0.251244
				HOPX	0.31398	1.46666e-66		SIRT6	0.387065	2.49178e-59		ITM2A	0.42978	2.60277e-05		TULP4	1.18192	2.69252e-68		MBD4	0.4862	1.45559e-81		LIPA	0.440062	1.39969e-11		FSTL5	-0.447016	0.000312074		LPPR3	-0.259851	2.68709e-24		CDKL2	1.58011	4.15189e-08		MICU3	0.277205	9.75542e-06		PKD1	0.334214	5.16147e-17		RGS5	0.409074
				PYROXD1	-0.294748	6.11906e-66		TMCC2	0.263092	4.64108e-59		SNUPN	0.8544	3.32399e-05		PRICKLE1	0.324656	4.41056e-68		CCDC168	-0.766141	2.23139e-81		KIAA0319L	0.60259	1.49258e-11		MMAA	-0.410811	0.00038953		ISG15	0.355655	3.46549e-24		IGFBP5	0.535014	5.98666e-08		DUSP28	0.255969	1.16032e-05		G0S2	0.632392	6.66532e-17
				ZIC1	-0.298213	1.38967e-64		NUP54	0.357786	4.78224e-59		SPARCL1	-0.329572	3.63911e-05		C2CD4C	0.271843	5.80223e-68		INTU	0.563766	4.45018e-81		PPM1L	-0.282116	2.37362e-11		ADM	0.404571	0.000394388		TEKT2	-0.301513	1.34045e-23		SLC1A2	0.425589	6.38723e-08		UBXN2B	0.325113	1.52401e-05		PALMD	0.37311	7.57224e-17
				CATSPERG	-0.307716	1.49215e-64		DOC2A	0.27823	1.0084e-58		STARD10	0.258707	3.72232e-05		CEBPD	0.286833	1.03164e-67		FAM131B	0.273409	5.20351e-80		METTL13	0.622957	2.45374e-11		ENO4	0.343295	0.000414878		F12	0.270646	1.48787e-23		GAREM	1.51271	8.20238e-08		CSTF3	0.319992	1.61804e-05		RNF165	0.286212	7.95942e-17
				PHACTR4	0.403736	8.89857e-64		PRRT2	0.332736	1.25534e-58		MYC	0.417289	4.19036e-05		NINJ1	0.482191	1.4736e-67		C3orf70	0.27499	1.73594e-79		CLMP	0.455299	2.65351e-11		PTGDS	-0.499085	0.000425266		C10orf12	-0.422629	1.35143e-22		STMN2	1.37157	9.03302e-08		EFNB2	0.260275	1.78033e-05		KLHL29	0.447669	1.45277e-16
				CA12	0.26283	1.99333e-63		MCF2L	0.250703	2.24797e-58		FAM216A	0.328024	4.30995e-05		RAB15	1.17875	2.01859e-67		KIAA0319L	0.394311	2.12375e-79		ZBTB20	0.449417	2.80167e-11		PARP3	0.380561	0.000433465		PON2	0.277951	2.22717e-22		MAD2L2	0.805829	1.36887e-07		ZMIZ1	0.41945	1.80888e-05		KLHDC8A	0.26811	1.48509e-16
				PDE1A	0.425028	2.04566e-63		ENTPD6	0.369041	1.68242e-57		UBE2T	0.301566	5.3936e-05		PDXK	0.582615	3.69398e-67		ST3GAL1	0.413356	2.90924e-79		INPP4A	0.478783	3.43905e-11		ZIC1	-0.276992	0.000480017		ZCCHC7	-0.257614	5.7544e-22		CDC42SE2	2.34974	1.45879e-07		TNRC6C	0.301741	1.95065e-05		NUP54	0.37115	1.58636e-16
				LRRC8B	0.299183	2.17626e-63		FBXW2	0.609205	2.35197e-57		TRIB2	0.382223	8.74013e-05		NGEF	0.356342	4.24046e-67		MRPL34	0.455174	4.80688e-79		ATP6AP1L	0.42693	4.84288e-11		VWF	0.254302	0.000505916		APTX	-0.370979	9.6972e-22		BACE2	-0.287668	1.97105e-07		EPG5	0.266993	2.43425e-05		PCSK7	0.393376	1.77053e-16
				HEBP1	0.314125	2.93948e-63		ZNF783	0.266386	3.27373e-57		TST	-0.30231	0.000171815		AIF1L	0.312176	7.88352e-67		BPGM	0.389422	5.29888e-79		MSI2	-0.413486	5.21898e-11		FN3K	-0.375292	0.00066433		LEF1	-0.322371	1.58418e-21		SRGN	0.761721	2.41894e-07		MICU1	0.343402	2.47293e-05		ARHGAP1	0.379378	2.39315e-16
				ZNF74	0.299039	3.25065e-63		OSBPL2	0.269691	4.0324e-57		COTL1	0.528081	0.000209631		PALMD	0.358922	9.14065e-67		ITM2A	0.423967	8.48943e-79		C3orf70	0.296949	6.43499e-11		IDNK	-0.346549	0.000685226		CACNG4	-0.320412	2.62303e-21		ENHO	-0.699682	2.82978e-07		HES1	0.396012	2.63373e-05		PRRT3	0.421816	3.46842e-16
				ANKS3	0.307052	4.25549e-63		ZNF23	0.329526	1.07974e-56		DDAH1	0.388872	0.000276661		ZNF74	0.399123	1.39513e-66		ABL2	0.361888	1.00703e-78		PGBD5	0.270263	8.08497e-11		TRIP6	-0.300421	0.000920113		LRCH3	-0.357881	2.66441e-21		KCNQ5	0.392614	2.94271e-07		CCNT2	0.380602	2.75013e-05		ST6GALNAC6	0.519724	3.84623e-16
				FN1	0.332096	6.1844e-63		MRPL34	0.571459	2.50315e-56		PTPN1	0.257529	0.000371959		BLVRB	0.546608	1.63391e-66		CREG1	0.263411	5.4326e-77		JOSD1	0.251632	9.82538e-11		ANKS1B	0.40297	0.000987844		KIF9	-0.31815	2.79049e-21		MAP1B	1.56205	3.03621e-07		GPATCH2L	0.299273	2.8379e-05		JOSD1	0.266202	3.88829e-16
				CCDC146	0.281309	8.10884e-63		C12orf73	0.426001	5.00153e-56		CLEC11A	0.357547	0.000381867		HES1	0.285761	1.70183e-65		HIVEP2	0.293349	6.59205e-76		TMEM11	0.555596	1.39156e-10		HEMGN	0.446782	0.00130867		RTN1	-0.39575	9.92654e-21		BHLHE41	0.30177	3.06003e-07		NDRG3	0.30671	2.9981e-05		SYNDIG1	0.336786	5.44361e-16
				EIF2B2	0.288899	2.70298e-62		PCSK2	0.409154	1.0191e-55		COL9A2	0.624004	0.000607364		SLC16A14	0.406231	2.45852e-65		C12orf73	0.423686	8.20174e-76		AMPD2	0.482274	1.71656e-10		HOPX	0.8682	0.00132718		REL	0.317486	1.03904e-20		HEMGN	0.75432	3.10823e-07		TATDN3	0.290881	3.02169e-05		SOGA1	1.34251	7.13354e-16
				TNK2	0.280378	1.60706e-61		BANP	0.415624	1.06359e-55		ZER1	0.411835	0.000758028		FOSB	0.301668	6.65476e-65		DOC2A	0.278641	1.01412e-75		NNAT	0.736399	1.85648e-10		NIM1K	-0.334315	0.00141438		ZNF48	-0.286702	1.55818e-20		FBXO17	0.421683	3.18192e-07		HIVEP2	0.313331	3.09354e-05		PRR11	0.260537	1.255e-15
				MIS18BP1	0.298969	4.74671e-61		KIAA1522	0.282768	1.84512e-55		SAMSN1	-0.343124	0.00126713		UACA	0.735417	6.93129e-65		SNUPN	0.363692	2.39438e-74		PTPN1	0.26718	1.94925e-10		RGS10	0.595529	0.00182753		ZNF250	-0.440624	5.45649e-20		ZNF699	-0.480336	3.30856e-07		PDPK1	0.298213	3.39794e-05		RNF112	0.857054	1.48168e-15
				ADAMTS7	0.269762	1.04469e-60		RABGAP1L	0.504036	1.10322e-54		NFIB	0.373312	0.00127996		CDKL5	0.264141	1.77742e-64		PDE2A	0.257075	2.65314e-74		ST6GALNAC6	0.28773	2.08628e-10		MICU3	-0.396572	0.002539		RFC4	-0.29425	9.56337e-20		GAS6	0.805297	3.33447e-07		THY1	0.358016	3.68798e-05		SYT6	0.333432	2.01966e-15
				ST3GAL1	0.433488	1.31157e-60		ENDOV	0.280554	3.53226e-54		VASH1	0.257865	0.00142253		ST3GAL1	0.855732	3.87851e-64		TMEM11	0.419336	8.01839e-73		ZNF48	-0.428481	2.25575e-10		MYBBP1A	-0.493697	0.00332783		KRCC1	-0.298544	1.14096e-19		SCG5	0.507326	3.86618e-07		MLH3	0.277323	3.94026e-05		MGST2	0.359357	2.48569e-15
				RAB15	0.424613	1.58831e-60		ST6GALNAC6	0.363199	5.12112e-54		ATCAY	0.377761	0.0016366		NPTXR	0.520512	6.32319e-64		DLL3	0.425965	1.69626e-72		NGEF	0.265772	2.88237e-10		FBXL17	-0.402987	0.00338029		HMGN5	-0.568944	1.26981e-19		TASP1	-0.329245	3.98824e-07		MAST3	0.421397	4.00201e-05		PDP1	0.316399	3.05762e-15
				TMOD1	0.506114	2.03589e-60		RAB13	0.316425	5.46528e-54		BACH2	0.277	0.00179919		PYROXD1	-0.53852	1.00949e-63		CHST1	0.388854	3.18047e-72		BPGM	0.272677	5.11197e-10		CCDC141	-0.604349	0.00339796		SEZ6L	0.293777	2.2061e-19		MED16	0.272362	4.05068e-07		TRIM23	0.281193	4.03324e-05		WDR34	0.481681	3.25844e-15
				MAD1L1	0.39804	2.05926e-59		NRSN2	0.340149	1.36398e-53		PHGDH	0.353214	0.00244511		C11orf80	0.411933	3.83791e-63		BFAR	0.311109	4.29101e-72		ZFP2	-0.3641	5.24253e-10		LFNG	-0.363828	0.00361322		C9orf41	-0.289539	4.96219e-19		CACNG2	0.571174	4.11407e-07		BCL7A	0.282954	4.17671e-05		KIAA0319L	0.479598	3.96326e-15
				NPY	0.5989	2.35911e-59		BACH2	0.499086	2.13788e-53		POGLUT1	0.252206	0.00290286		SCOC	1.20037	4.17292e-63		LPL	0.392584	5.64067e-72		SOX4	0.462822	5.60457e-10		ARHGEF26	0.39927	0.00387758		EPN2	0.375934	1.03817e-18		LIPA	1.09367	4.21098e-07		GNAZ	0.314021	5.49604e-05		FAM107A	0.513128	6.23609e-15
				UACA	0.480301	4.58008e-59		MSRA	0.524958	2.32895e-53		THY1	0.755526	0.00451143		ISG15	0.419427	6.62042e-63		MEGF8	0.399348	9.25235e-72		NECAB1	0.30213	5.71142e-10		PTN	0.359355	0.00501852		SPP1	0.358714	1.28307e-18		RUSC1	0.587914	4.44585e-07		CTTNBP2NL	0.350203	5.73368e-05		MBD4	0.520663	8.19215e-15
				ADCYAP1R1	0.403036	5.38534e-59		SOGA1	0.362868	3.3866e-53		C8orf46	0.585035	0.00453315		TMEM11	0.457218	7.44173e-63		TAC1	0.373225	2.50864e-71		CNOT11	-0.335351	6.22925e-10		CAMK4	0.598489	0.0053369		FRZB	0.272562	1.40156e-18		NOL4	0.553628	5.03178e-07		TRMT10B	0.281198	5.98128e-05		SSTR2	0.392919	8.72332e-15
				TCP11L2	-0.340227	6.88659e-59		TULP4	0.268812	4.31805e-53		MYBBP1A	-0.267972	0.00612366		CBY1	0.304962	8.88268e-63		LMO7	0.355438	3.87037e-71		CCDC141	-0.538278	6.3239e-10		TXNDC16	0.490051	0.00534784		ZNF184	-0.278645	2.02334e-18		CAV1	0.272092	5.03178e-07		CXCR4	0.52736	6.99883e-05		CXCL14	1.19834	9.8382e-15
				HSD11B1L	0.299436	1.09462e-58		TMEM11	0.553538	5.40103e-53		SYNPR	0.261136	0.00689291		FRMD3	0.395564	1.04959e-62		SERINC5	0.385258	1.18955e-70		MEGF9	0.375473	6.33981e-10		NCAPD2	0.901164	0.00590502		CXADR	-0.358533	2.56592e-18		AMPD2	0.9438	6.3404e-07		POGLUT1	0.285399	7.61212e-05		NTRK3	0.556034	9.88974e-15
				BAALC	0.335088	1.3089e-58		TNNT1	-0.36832	6.87041e-53		TM7SF2	0.486461	0.00692554		PPAPDC1A	0.30233	1.14853e-62		PEPD	0.315974	1.36742e-70		CDK20	0.387888	7.31481e-10		ST3GAL1	0.345787	0.00643869		FN3K	-0.65693	8.43449e-18		EDC3	0.332318	7.11394e-07		PARP6	0.311007	7.6412e-05		CENPT	0.270289	1.19337e-14
				PTPN1	0.324073	3.08377e-58		FADS3	0.275088	1.45829e-52		LRRC24	-0.277171	0.00753866		MSRA	0.662146	1.77739e-62		BLVRB	0.447899	6.68953e-70		SLC2A1	0.321992	7.74866e-10		NUDCD1	-0.373451	0.00719829		MCPH1	-0.32584	1.15885e-17		INPP5J	0.797863	7.39171e-07		INO80D	0.391766	7.69968e-05		GAREM	0.31727	1.42446e-14
				HES4	0.372368	4.50427e-58		NRG3	0.268271	1.46935e-52		NUP35	0.417963	0.00782757		NRIP3	0.477379	7.29635e-62		CXCL14	0.612586	1.65186e-69		EDNRB	-0.559284	7.99494e-10		LRP2	0.301722	0.00723478		FAM13C	-0.346806	2.03132e-17		NNAT	1.73094	7.79843e-07		NFAT5	0.339619	7.96828e-05		TRAF3IP3	0.322709	1.59698e-14
				MEGF8	0.385866	6.31819e-58		LRRC8A	0.291353	3.82012e-52		TMEM59L	0.65465	0.00905054		MFSD8	0.260485	7.64292e-62		MMP11	0.340946	3.09377e-69		HES1	-0.3182	8.79182e-10		FAM181B	-0.393136	0.00749524		SNX16	-0.31218	4.68505e-17		CHMP7	0.834658	9.22414e-07		MTPAP	0.348119	0.000117677		AQP4	0.412806	1.62205e-14
				CNOT11	-0.308135	7.20634e-58		GOT2	0.423739	4.71551e-52		DPP6	0.763564	0.00961612		DLL3	0.658535	1.0435e-61		ZNF454	0.314427	4.49681e-69		FAM84A	0.340487	1.23668e-09		FAM213B	-0.258079	0.00763267		APP	-0.654426	7.03091e-17		TSHZ3	0.295589	9.87807e-07		NELL2	0.25779	0.000120363		DEF6	0.386757	2.01662e-14
				FBXW2	0.33901	8.06198e-58		HIF3A	0.269865	2.10715e-51		LRPAP1	0.54918	0.0107007		FBXW2	1.26115	1.38248e-61		SDF2L1	-0.51666	2.43391e-68		UBXN2B	0.319852	1.28677e-09		ZNF570	-0.305871	0.00893821		FOS	-0.309151	8.41658e-17		ZFP2	-0.374554	9.95346e-07		LONP2	0.332735	0.000136232		CTDSPL	0.425785	2.15694e-14
				AGPAT4	0.282893	1.35017e-57		ETV1	0.333509	2.17513e-51		ADCYAP1R1	0.420736	0.0173229		INPP4A	0.790996	1.40089e-61		ST6GALNAC6	0.375386	2.09827e-67		THTPA	0.320389	1.49116e-09		FOS	0.424917	0.00897412		NOL11	-0.292186	1.03386e-16		RNF145	1.90101	1.04178e-06		ORAI2	0.318523	0.000171699		STMN2	0.775437	2.17937e-14
				RIMBP2	0.25312	9.36758e-57		SNX29	0.470954	2.6462e-51		SLC25A11	0.318336	0.0187103		PPP1R3E	0.916035	1.42425e-61		ARHGAP1	0.421779	2.19715e-67		POU2F2	0.37376	1.65225e-09		RGS2	0.344504	0.00932221		FBXO34	-0.374354	1.30621e-16		TMEM11	0.39923	1.13245e-06		SHOC2	0.334937	0.000196964		CDKL2	0.284372	2.76366e-14
				CITED1	-0.390229	1.27217e-56		HSD11B1L	0.586905	3.29162e-51		LIMA1	0.34964	0.0202948		APOE	0.477739	1.83712e-61		SPA17	-0.289531	4.28044e-67		MED16	0.447894	1.72306e-09		ZFP37	-0.573779	0.0100978		KIF20B	-0.491533	2.04584e-16		DLL3	1.08303	1.34761e-06		FAM89B	0.275607	0.000210521		GTPBP3	0.254205	2.77794e-14
				NUP35	0.268634	1.61565e-56		MBD4	0.571721	3.55309e-51		POU2F2	0.264406	0.0247253		GRN	0.269867	4.27561e-61		AP5Z1	0.305712	8.03059e-67		SASH1	0.500543	1.99762e-09		ALAD	-0.369733	0.010425		ZNF583	-0.26631	6.36814e-16		DCLRE1C	0.323539	1.42066e-06		C12orf65	0.471189	0.000226645		TASP1	-0.281008	2.80673e-14
				MCRS1	0.289709	2.12238e-56		CLGN	0.396753	3.83523e-51		BFAR	0.286545	0.0296729		MAD1L1	0.669212	4.67335e-61		HOPX	0.275385	4.98609e-66		TBC1D30	0.258155	2.31216e-09		EIF2B2	0.442529	0.0105398		FSTL5	-0.567958	6.84637e-16		GOT2	0.920697	1.54334e-06		MMRN1	0.295263	0.000250318		PLTP	0.487242	2.90982e-14
				NINJ1	0.292382	4.52501e-56		SPRY1	0.435385	3.92196e-51		USP2	0.359835	0.0346305		BACH2	0.941671	4.68877e-61		RBBP5	0.250562	8.05191e-66		BRINP1	0.372313	2.79216e-09		UGDH	-0.357484	0.0105713		TOPBP1	-0.313475	1.07295e-15		KIAA1549L	0.388644	1.555e-06		AHI1	0.432	0.000294108		NDEL1	0.276699	3.66772e-14
				REST	-0.315849	1.26746e-55		ST3GAL1	0.343405	5.79829e-51		FBLN2	0.320145	0.0352449		ZNF699	-0.746839	7.88636e-61		SULT4A1	0.333068	2.24061e-65		KIAA1958	0.419779	3.36957e-09		PAK7	0.259754	0.0119088		CORO1A	-0.448722	1.08905e-15		SYT7	0.690137	1.59047e-06		FAM98A	0.336952	0.000301725		OSBPL2	0.632036	4.36665e-14
				SAMSN1	-0.535085	1.53639e-55		SST	-0.409687	1.22571e-50		C9orf41	-0.372171	0.0488797		NSUN6	0.40734	1.0124e-60		FAM81A	0.288094	4.12752e-65		SEMA6C	0.504822	3.83816e-09		STK17A	0.390088	0.0125622		SPTBN4	0.349706	1.22521e-15		BLVRB	0.321049	2.26091e-06		DLL1	0.391189	0.000302829		HOPX	0.555653	5.30401e-14
				INPP1	0.342709	6.70411e-55		NFIB	0.895485	1.5918e-50						BRINP1	0.430797	1.35602e-60		SCOC	0.476944	4.32684e-65		ZFAND2B	0.470269	3.93258e-09		ADCYAP1R1	0.259648	0.0130167		HIVEP2	0.453288	1.74068e-15		THY1	0.947008	2.72266e-06		RBM33	0.413647	0.000317536		TRIM36	0.495863	6.57195e-14
				SEMA6C	0.466582	7.46895e-55		LPPR4	0.263203	2.05903e-50						SLC1A2	0.713225	1.78035e-60		WWC1	0.341905	8.82025e-65		RNF145	0.289581	5.70948e-09		GMCL1	-0.350146	0.0138094		HDX	-0.486134	2.05962e-15		IFIH1	2.74856	2.7839e-06		MCRS1	0.286948	0.000406443		NOL4	0.490737	7.05772e-14
				PCP4	0.544292	1.47239e-54		FAM84A	0.412606	4.24852e-50						KCNQ5	0.314341	2.96782e-60		PGBD5	0.283948	1.1985e-64		SPEG	0.397235	5.84181e-09		B4GALNT1	0.336975	0.0147201		GABRA3	-0.336818	4.76621e-15		INPP4A	0.776344	3.15712e-06		RBM14	0.378403	0.000436882		CCDC64	0.318088	8.26295e-14
				BACH2	0.295066	2.10566e-54		RPS6KL1	0.28134	7.26353e-50						NRGN	0.323733	4.0627e-60		PKD1	0.397682	6.03413e-64		SLC4A3	0.396458	6.92234e-09		TLE2	0.729135	0.0167169		ZNF608	-0.259613	9.11146e-15		PLAC9	1.12765	3.32459e-06		FAM160B1	0.263057	0.000508137		DBX2	0.395814	9.00786e-14
				NFIB	0.639968	2.13684e-54		ZFYVE27	0.415408	9.94875e-50						BEND6	0.451146	8.44201e-60		NSUN6	0.418956	6.34661e-64		MAP1B	0.653995	7.35074e-09		PLEKHA6	0.328534	0.0171462		ZNF654	-0.380928	1.77457e-14		RFTN2	0.364198	4.3641e-06		UXS1	0.276597	0.000517333		TIMM17A	0.270931	1.29688e-13
				CXCR4	0.406016	1.00228e-53		FBLN1	0.430981	1.68216e-49						LGMN	0.328005	1.02657e-59		ZFYVE27	0.333783	8.22175e-64		SESN1	0.526104	7.35957e-09		RPUSD4	-0.341018	0.0181774		RNF219	-0.2888	1.8307e-14		CYB5RL	-0.276687	4.73003e-06		SCN3B	0.310838	0.000557741		BRINP1	0.370241	1.33676e-13
				ARHGAP1	0.464161	1.2695e-53		ABL2	0.493923	2.42703e-49						KIAA1522	0.663687	1.79705e-59		ZNF331	0.274941	6.16497e-63		DUSP18	0.343276	1.03864e-08		CCDC24	-0.376443	0.0193801		EXOC2	-0.350078	5.13143e-14		UGDH	-0.386097	5.3942e-06		WDR91	0.3551	0.000561744		PRSS12	0.369043	1.86376e-13
				CREG1	0.304617	2.24934e-53		PKD1	0.519697	2.99029e-49						KCNJ8	0.322444	2.91628e-59		IGF1	0.754494	2.94283e-62		NDRG3	1.02743	1.23133e-08		PTPRZ1	0.398192	0.0208996		SPRY1	0.302078	1.23088e-13		LPPR5	0.351547	5.43365e-06		ITM2A	0.423309	0.000563757		CD86	0.489211	2.01967e-13
				FN3K	-0.49423	2.87339e-53		RPH3A	0.534702	8.04542e-49						RBM24	0.307177	3.32059e-59		CMBL	0.32293	4.13616e-62		PDE2A	0.286658	1.23426e-08		MT3	0.26272	0.0211024		FOCAD	0.260209	2.77896e-13		PLEK	0.309134	6.01633e-06		DCLK1	0.327023	0.000584265		CHMP7	0.312848	2.22158e-13
				OSBPL2	0.351671	4.03065e-53		C9orf64	-0.340105	9.56537e-49						SULT4A1	1.41034	5.2623e-59		ZNF74	0.418586	4.51054e-62		CACNB3	0.483423	1.36204e-08		CCDC173	-0.45771	0.0228601		MFSD6	-0.342435	2.9491e-13		ENDOV	0.515225	6.0602e-06		NCOA3	0.346259	0.000625234		ZNF618	0.283954	2.49277e-13
				ZNF783	0.291614	8.03605e-53		RIMBP2	0.376736	8.1198e-48						MYBBP1A	-0.711621	7.48936e-59		PRRC1	0.29264	2.6451e-61		ETNK2	0.289513	1.38483e-08		ERICH2	-0.355889	0.0234163		METTL6	-0.398209	4.00994e-13		SEZ6L2	0.729599	6.70811e-06		RABGAP1L	0.415724	0.000634206		PRRC1	0.28698	3.48285e-13
				GAS6	0.364193	3.26065e-52		KIAA1549L	0.376257	2.11214e-47						CLDN12	0.342373	7.53799e-59		ICA1L	0.471943	3.59466e-61		MEGF8	0.61207	1.44005e-08		LPPR4	0.252755	0.0235065		BCAS3	-0.274172	5.18676e-13		ALPL	1.6006	7.31673e-06		TNK2	0.253497	0.000659524		HSD11B1L	0.939422	3.55291e-13
				WRN	0.325203	1.48176e-51		SORL1	0.428662	2.26135e-47						OSBPL11	0.287429	1.04834e-58		TCP11L2	-0.372854	6.12571e-61		PTPRR	0.618446	1.52966e-08		SCN3B	0.463246	0.0238019		CEP164	-0.296797	8.43501e-13		TRMT10A	-0.662192	7.75199e-06		MBP	0.560721	0.000685816		ZNF454	0.56446	4.51021e-13
				UXS1	0.277553	1.8596e-51		CCDC168	-0.518455	3.42896e-47						LZTS1	0.468942	1.07233e-58		ISLR2	-0.360185	7.27306e-61		SYT7	0.27889	1.61516e-08		IGFBP2	0.470401	0.0254788		LMNB1	-0.685887	8.64847e-13		MOK	0.623092	7.86469e-06		DEAF1	0.288411	0.00076547		ZNF3	0.593602	5.10532e-13
				NRSN2	0.289635	3.28344e-51		NFKBIA	0.525256	6.99112e-47						SORL1	1.02864	1.31436e-58		SIRT6	0.314298	1.63269e-60		CDKAL1	0.252542	1.68333e-08		KANSL1L	-0.608814	0.0262207		DCN	0.251121	5.36941e-12		ISG15	1.00743	7.92163e-06		NAP1L3	-0.339444	0.000884632		SH2B1	0.425336	5.69261e-13
				EPB41L2	0.260348	5.80111e-51		MEIS3	0.449565	1.16276e-46						LPPR4	0.415822	3.77083e-58		GABBR2	0.302119	2.08931e-60		LMO7	0.565962	1.71542e-08		ICA1L	0.716762	0.026574		RSPRY1	-0.290721	6.24275e-12		LRRC24	-0.36697	7.97898e-06		ABL2	0.347498	0.000897172		NPY	0.796627	6.04051e-13
				NTRK3	0.563362	9.75156e-51		GABBR2	0.396485	4.40309e-46						BSDC1	0.354791	4.04733e-58		GTPBP3	0.257253	3.13374e-60		GJA1	0.263867	1.96211e-08		CD37	0.260305	0.0291214		LMTK2	-0.462978	7.04319e-12		XKR6	1.61051	9.34783e-06		RBM41	0.282169	0.00120798		RBFOX1	0.589556	6.19158e-13
				LMO7	0.40184	1.15347e-50		PTPN1	0.292122	3.16574e-45						NFKBIA	0.380676	4.08657e-58		HMGN5	-0.608981	7.18589e-60		CBLN2	0.363489	2.25401e-08		SLC1A3	0.722491	0.0335415		NR4A2	0.28934	7.36011e-12		MLC1	0.693034	9.34783e-06		ST3GAL5	0.253696	0.00123346		PARVG	0.276658	6.90175e-13
				MBD4	0.460054	1.7274e-50		SLC1A2	0.355952	5.28401e-45						CENPT	1.21784	4.84576e-58		CITED1	-0.491397	1.10851e-59		ARHGAP1	0.275611	3.2388e-08		APTX	-0.335271	0.0344081		SPARC	0.28849	7.89228e-12		ITIH5	0.374264	1.06354e-05		NUPR1	0.422567	0.00129047		C11orf49	0.655987	7.80654e-13
				GAS2L3	0.332513	2.14906e-50		PYROXD1	-0.357573	9.76588e-45						ZNF197	-0.439604	8.1522e-58		GNAZ	0.306497	1.70734e-59		SAMSN1	-0.500989	5.35566e-08		BLM	-0.379228	0.0369285		CAMKK2	0.273008	8.91501e-12		GAD1	0.322059	1.19236e-05		WRN	0.298053	0.0013268		NGEF	1.13839	8.5294e-13
				TCF4	0.381353	6.9589e-50		SAMSN1	-0.502856	1.85917e-44						RAB7A	0.304361	1.13057e-57		ZNF692	0.474566	2.40786e-59		MMP2	0.288555	6.96053e-08		BMS1	-0.263862	0.0444965		ZER1	0.255159	1.00185e-11		CD37	0.288761	1.28045e-05		SPRY1	0.769019	0.00140732		SLC35A1	0.396409	1.30015e-12
				PNPLA3	0.300922	1.39073e-49		CDKL2	0.545911	6.65284e-44						APTX	0.281419	3.41823e-57		MAP1B	0.441	2.44506e-59		NSUN6	0.478247	6.9765e-08		FAM134B	-0.286776	0.044538		ZFP37	-0.512815	1.12561e-11		LGALS3	1.07481	1.4971e-05		SNCA	0.375847	0.00173082		MMRN1	0.305794	1.81998e-12
				FAM110A	0.404429	1.58228e-49		MEGF8	0.417042	4.79559e-43						VASH1	0.49011	3.8099e-57		PHACTR4	0.553247	2.54631e-59		ABCA5	0.261439	7.31204e-08		SPRYD7	0.456485	0.0482498		NAV2	0.410652	1.45759e-11		UBXN2B	0.759794	1.68854e-05		MADD	0.288847	0.00203314		MEGF8	0.94227	2.43499e-12
				TMEM11	0.411382	8.26679e-49		CDC42EP3	0.29574	1.55579e-42						CCDC168	-0.816711	4.113e-57		FBLN1	0.320758	3.62503e-59		ANKRD24	0.337205	7.38778e-08						ACBD5	-0.36892	1.70548e-11		BACH2	0.782138	1.86388e-05		SMPD3	0.267098	0.00278787		TMEM8B	0.391176	2.82882e-12
				GABBR2	0.326659	1.08155e-48		GNAZ	0.470363	2.13614e-42						CACNB3	0.726917	9.8409e-57		SNCA	0.328065	4.04589e-59		PDXK	0.290232	7.62837e-08						UBE2O	-0.261973	3.51681e-11		MSI2	-0.416162	2.10068e-05		ATP6V1C1	0.432601	0.0032874		ICA1L	0.348334	3.19158e-12
				MCM4	0.264086	1.14065e-48		HOPX	0.372835	2.16175e-42						TMEM8B	0.384752	1.06209e-56		SNX29	0.364684	4.23213e-59		TP53I3	0.293327	7.92177e-08						KIAA2022	-0.382838	8.10593e-11		SSTR2	0.742573	2.25338e-05		TMC8	0.40557	0.00423616		EIF2B3	-0.287017	3.60007e-12
				MED16	0.46585	2.4903e-48		LRCH3	-0.250892	2.82868e-42						SLC6A1	0.532418	1.38688e-56		TRIM46	0.377082	5.62355e-59		CCDC168	-0.528283	8.48377e-08						DNAJC3	-0.504011	1.08542e-10		CENPN	-0.350891	2.39998e-05		PCLO	0.38613	0.00457175		NECAB1	0.532525	4.55569e-12
				NFKBIA	0.450341	3.90641e-48		SLC25A11	0.531061	3.85397e-42						GPR161	1.52924	2.12826e-56		LRRC24	-0.739302	6.5874e-59		MMAA	-0.4145	9.65007e-08						HOPX	0.404735	1.43096e-10		PCDH10	0.883541	2.4338e-05		CYTL1	0.261485	0.00461737		LZTS1	0.396077	4.75657e-12
				FAM216A	0.589738	4.83591e-48		PCLO	0.520451	4.67672e-42						RGS1	0.420903	5.49881e-56		NDRG2	0.296417	1.19554e-58		GABBR2	0.375828	1.24582e-07						RNASEH2A	-0.311156	1.73035e-10		GMFG	0.306104	2.50283e-05		CAMK1D	0.334056	0.00525154		CEBPD	0.581044	5.03803e-12
				ZNF331	0.377113	5.84408e-48		AASS	0.385552	5.39274e-42						PKD1	0.806447	1.31293e-55		ANKS1B	0.316349	1.61997e-58		SULT4A1	0.281416	1.38709e-07						ATP1B2	0.543856	3.44196e-10		ESAM	0.728441	2.53805e-05		ENTPD6	0.289897	0.00525154		NRG3	1.19769	6.42874e-12
				CEP250	0.294487	8.53611e-48		BPGM	0.387778	5.55041e-42						GAREM	0.449304	2.6803e-55		DCLRE1C	0.291809	2.00292e-58		GMEB1	0.466966	1.88814e-07						CEP89	-0.295511	4.20181e-10		PDXK	1.13308	2.83771e-05		ZC3H8	0.346528	0.00540934		ZYG11B	0.376386	7.03826e-12
				CLMP	0.634231	8.64396e-48		ZNF692	0.44425	6.65363e-42						SLC35A1	0.509203	3.56614e-55		ASAH1	0.303554	2.29883e-58		CITED1	-0.292519	2.20611e-07						NGRN	-0.358981	5.02949e-10		SLCO2B1	1.27715	3.00016e-05		KLHDC3	0.336238	0.00570117		PRRT2	0.346481	7.45217e-12
				TRIM46	0.356383	1.36799e-47		UBE2QL1	0.606457	1.0347e-41						NUP54	0.5295	5.75974e-55		SOGA1	0.258306	3.62646e-58		KIAA1324	0.455665	2.34065e-07						SPRYD7	-0.406827	7.27484e-10		CAMK1D	0.597072	3.14969e-05		FER	0.382499	0.00594935		FAT4	0.340991	8.84308e-12
				SNX29	0.354258	1.54861e-47		CENPT	0.57064	1.18043e-41						PDE2A	0.762469	9.95587e-55		KDM7A	-0.281568	4.92547e-58		SPRY1	0.347941	2.45294e-07						PARD6A	-0.3449	7.77274e-10		SYBU	0.32781	3.64299e-05		GOT1	0.304453	0.00639313		PCDH17	0.293592	9.18528e-12
				C10orf12	-0.431624	2.59927e-47		ICA1L	0.567809	1.20053e-41						TEKT2	-0.27298	1.44349e-54		LZTS1	0.272332	9.06877e-58		ZNF786	0.367521	2.67561e-07						LRRC16A	0.291065	9.15462e-10		MYO16	0.651726	3.87667e-05		BSDC1	0.351991	0.00641404		NRIP3	0.274559	1.16945e-11
				SIRT6	0.457502	4.40405e-47		LRRC24	-0.541697	1.91224e-41						SLC25A11	0.943898	1.64039e-54		SLC35A1	0.261642	1.79185e-57		NTRK3	0.428107	3.06067e-07						NPY	0.664511	1.98e-09		HIVEP2	0.431024	4.04048e-05		EZH1	0.269821	0.00656224		CD14	0.499972	1.29139e-11
				NAV2	0.414564	5.59078e-47		FGD3	0.443277	2.84951e-41						KANSL1L	-0.341244	2.49809e-54		CCDC173	-0.410904	2.48164e-57		ELFN2	0.368254	3.09481e-07						LEMD3	-0.335586	3.65083e-09		FAM98A	-0.496171	4.26937e-05		SYT4	0.389982	0.00716525		SESN3	0.597301	1.45294e-11
				ATP1B2	0.304396	3.43357e-46		HIVEP3	0.587363	3.32599e-41						SEZ6L2	0.930689	3.31563e-54		BANP	0.51524	3.15832e-57		RPS6KA5	0.324815	3.17124e-07						SCN3B	0.37263	4.98092e-09		LEF1	0.252409	4.38849e-05		AUTS2	0.294765	0.00789752		SEC24C	0.355054	1.4598e-11
				SULT4A1	0.389227	3.52379e-46		UNC80	0.300572	1.03732e-40						MBD4	0.720574	4.26481e-54		MBP	0.556084	4.69603e-57		JAKMIP1	0.299571	3.4269e-07						GOLGA5	-0.276877	6.41217e-09		MMAA	-0.567556	4.41877e-05		ISG15	0.412597	0.00797457		CDKAL1	0.251677	1.49458e-11
				KANSL1L	-0.33985	3.65679e-46		TRMT10A	-0.344366	3.75691e-40						CCDC64	0.355164	5.48438e-54		FAM13C	-0.358496	1.43362e-56		RELN	0.423756	3.54645e-07						PPP1R14A	-0.414267	6.59345e-09		BCL7A	1.16749	4.57323e-05		CENPT	0.308386	0.00818358		PDXK	0.402487	2.36695e-11
				PBX4	0.292809	5.21384e-46		CXCL14	0.629668	4.63773e-40						GABBR2	0.84673	1.00069e-53		ZER1	0.348073	1.57395e-56		MMD	0.363405	3.96492e-07						LRRC24	-0.795638	9.16217e-09		EIF2B2	-0.339014	4.60475e-05		SST	0.299873	0.00976928		MED16	0.332716	2.93364e-11
				DACH1	-0.268218	5.71529e-46		TRIOBP	0.319502	5.11409e-40						LMO7	1.05162	1.30986e-53		PGPEP1	0.318884	4.23586e-56		ATP6V0D1	0.324476	1.06121e-06						GAS2L1	-0.338393	1.1297e-08		FN1	0.317727	4.66841e-05		BLOC1S6	0.260983	0.0117213		KANSL1L	-0.381987	3.17524e-11
				RAMP2	0.250821	3.78878e-45		RNF145	0.466329	1.48449e-39						SCAMP5	0.650398	1.91568e-53		KANSL1L	-0.729813	5.70262e-56		SLC35A1	0.418963	1.07618e-06						CLSTN3	-0.529942	1.37504e-08		RGMA	-0.847284	5.39065e-05		SLC15A2	0.317038	0.0123331		BACH2	0.559467	4.06112e-11
				PCDH17	0.251626	7.39291e-45		DLL1	0.287286	1.48449e-39						KIAA1549L	0.678856	4.7565e-53		TFAP4	-0.756057	2.44254e-55		CDKL2	0.492586	1.83577e-06						KNDC1	0.257395	1.73534e-08		GEMIN5	0.327144	5.42761e-05		FGD4	0.424826	0.0132664		ZFP14	0.334165	4.47581e-11
				UBE2QL1	0.627442	1.65422e-44		CITED1	-0.394483	1.71885e-39						BFAR	1.03107	1.4323e-52		NPY	0.605496	3.6816e-55		REST	-0.286599	2.18005e-06						KCNQ2	-0.470969	2.7379e-08		TYW5	1.64124	5.7716e-05		TNRC18	0.269625	0.0133507		ITM2A	0.810439	5.53521e-11
				PON2	0.27273	4.53996e-44		CASP6	0.372538	1.90979e-39						KIAA0319L	1.45882	1.67959e-52		MCM4	0.465064	3.98504e-55		CSRNP3	0.311933	2.40279e-06						TFAP4	-0.660664	2.85614e-08		HIGD1B	1.02478	5.85086e-05		SOBP	0.310113	0.0148641		RBM41	0.404095	6.84029e-11
				ABL2	0.330221	1.97342e-43		C1orf216	0.32306	2.04978e-39						FN1	0.966154	1.8468e-52		KIAA1549L	0.255574	4.07268e-55		RUNDC3A	0.323929	3.27371e-06						PEX3	-0.402685	4.22313e-08		C9orf41	-0.376452	6.09504e-05		EPS8	0.26801	0.0155827		BCL7A	0.547171	7.49805e-11
				BPGM	0.336817	2.19302e-43		ORAI2	0.380487	2.71054e-39						GNAZ	0.956317	1.94543e-52		SSTR2	0.270662	7.69416e-55		CHGB	0.596607	3.85781e-06						MYSM1	-0.345976	5.02787e-08		SNAP25	1.66837	6.13669e-05		CSRNP3	0.387305	0.0163858		UBE2QL1	0.374109	7.63688e-11
				CLU	0.302871	4.44283e-43		CLNS1A	0.399284	2.87561e-39						SNAP25	0.634674	4.67491e-52		OSBPL2	0.38093	2.0766e-54		FAM110A	0.420243	4.55245e-06						DYNLL2	-0.479711	5.39932e-08		PSD2	0.537586	6.47995e-05		CCDC141	-0.287338	0.0173909		S100A16	0.340846	7.74265e-11
				TIMM21	0.272641	5.20874e-42		LUZP2	0.469874	3.28989e-39						ARID1B	0.315895	6.15033e-52		BACH2	0.642285	3.58154e-54		TRIT1	0.391908	5.02412e-06						NREP	-0.307715	5.43994e-08		SASH1	0.313452	6.52415e-05		NUFIP2	0.36734	0.018169		SCN3B	0.913574	8.10576e-11
				ZNF699	-0.356188	5.25816e-42		NAV2	0.374799	4.26275e-39						C10orf12	-0.677173	1.61227e-51		GSE1	0.348418	9.9887e-54		ITIH5	0.47392	6.07678e-06						TTC14	-0.264496	8.6225e-08		TBC1D30	0.487133	6.70387e-05		MMP2	0.358992	0.0192782		SLC4A3	0.257504	1.08597e-10
				TRMT10A	-0.303777	5.65396e-42		POLDIP3	0.514471	4.57385e-39						DEAF1	0.542927	2.31278e-51		ZNF48	-0.476451	3.36924e-53		B4GALNT1	0.566428	6.26119e-06						PNPLA3	0.298357	1.18514e-07		AUTS2	1.03065	7.37152e-05		RGS1	0.87691	0.0205156		IGF1	0.588344	1.28519e-10
				CDKL2	0.257947	1.39392e-41		ATP1B2	0.313884	4.79632e-39						SPA17	-0.441923	2.85891e-51		DCN	0.749686	5.70821e-53		CRABP1	0.384475	6.39153e-06						LINGO1	-0.290313	1.23699e-07		SLC25A11	0.461018	7.52275e-05		EDEM3	0.317442	0.022376		MAD2L2	0.459979	1.50652e-10
				NNAT	0.341094	3.60125e-41		LZTS1	0.293228	1.02213e-38						IGSF3	0.496585	2.92898e-51		FRRS1L	-0.32537	1.96541e-52		MKI67	-0.335485	6.76373e-06						PRRT2	0.308863	1.71547e-07		PHACTR3	0.576097	7.57383e-05		ST3GAL1	0.381198	0.0226545		MFSD8	0.3044	1.58352e-10
				EIF2B1	0.373429	5.05018e-41		GAS2L1	-0.502375	1.35283e-38						PUS3	0.467916	4.7948e-51		C1orf216	0.289982	3.02989e-52		NFKBIA	0.371296	7.37324e-06						FAM98B	-0.485298	2.31805e-07		PEPD	0.842767	8.10345e-05		FOXP1	0.399408	0.0227951		NSUN6	0.702844	1.99416e-10
				IGSF3	0.464062	6.42546e-41		HIVEP2	0.34271	1.4345e-38						NARFL	0.41669	1.42333e-50		UTP3	-0.67759	3.13176e-52		PRDM8	0.297415	7.92984e-06						GNAZ	0.383045	2.3691e-07		CTSC	0.702269	8.26922e-05		SPARCL1	0.266836	0.0229364		GPBAR1	0.392744	2.34534e-10
				ZNF48	-0.448053	2.70747e-40		ARMC5	0.254614	6.54279e-38						CGNL1	0.434853	1.57179e-50		CNOT11	-0.402365	1.14686e-51		CCDC117	-0.369123	8.71219e-06						RPUSD4	-0.293678	2.52549e-07		IGF1	0.761544	8.72752e-05		PPM1K	0.480057	0.0230786		TBC1D30	0.487756	3.31299e-10
				MEIS3	0.398633	3.50592e-40		LRRC20	0.272397	1.89644e-37						DOK4	0.331194	2.15467e-50		LPAR2	0.488409	2.10336e-51		MAP3K13	0.478342	1.14556e-05						S100A13	-0.256961	3.34903e-07		TMEM59L	0.418813	9.46145e-05		FAM49A	0.28815	0.0242468		GABBR2	1.00074	3.46447e-10
				LPL	0.29975	3.55077e-40		MAD2L2	0.567928	4.13082e-37						CITED1	-0.614837	2.15467e-50		GABRG1	-0.454238	3.50619e-51		FST	-0.571891	1.21735e-05						PRRC2B	-0.324593	4.58218e-07		SNX10	1.69213	9.65409e-05		SNAP25	0.2685	0.0261055		TULP4	0.597591	4.31081e-10
				TANC2	0.316054	5.11384e-40		NCDN	0.439118	4.22429e-37						NPY	1.79323	3.66351e-50		HTRA1	0.28354	4.38678e-51		ZDHHC22	0.266005	1.27663e-05						S100A10	0.27572	4.87345e-07		DYNLL2	-0.676478	0.000102551		CEP290	0.390443	0.0280137		ARHGAP33	0.333381	4.42748e-10
				SNUPN	0.334167	7.89523e-40		AKAP7	0.358539	5.05189e-37						GOLGA3	0.265205	4.16698e-50		IER5L	-0.873549	1.69089e-50		TRIM36	0.283246	1.37292e-05						BNIP3L	-0.282383	5.35884e-07		PAK7	0.53105	0.000106757		CDC42SE2	0.291947	0.0296897		PACS1	0.438607	4.48697e-10
				NSUN6	0.641932	1.65229e-39		PHACTR4	1.01757	7.39605e-37						OSBPL2	0.299531	1.1855e-49		INSR	0.370013	2.20606e-50		PCDH17	0.329962	1.53689e-05						CYB5RL	-0.277063	5.39955e-07		SPA17	-0.364449	0.000107474		HMG20A	0.385764	0.0304237		SULT4A1	0.818333	4.64949e-10
				GAS2L1	-0.456247	2.37817e-39		ITM2A	0.308759	1.27635e-36						MRPL34	0.938026	1.19971e-49		RLTPR	-0.30771	4.37172e-50		RNF165	0.453475	1.56025e-05						PRPF38A	-0.286215	6.32217e-07		ANKS3	0.253023	0.000118808		ZNF821	0.310395	0.0305166		ZDHHC17	0.322017	6.59891e-10
				RPS6KL1	0.336746	2.78314e-39		C10orf12	-0.403343	2.18159e-36						SPARCL1	0.39587	1.31191e-49		SEZ6L	0.306799	4.69939e-50		BLVRB	0.526832	1.59995e-05						MYO1B	-0.524528	6.65576e-07		TRIM36	0.375489	0.000120404		C9orf89	0.333743	0.0317498		ZNF570	-0.301816	8.33607e-10
				FAM131B	0.301559	4.19827e-39		PRRC1	0.482445	3.16388e-36						HINT2	0.575995	1.78809e-49		TMEM238	-0.296233	7.96553e-50		ZNF570	-0.390165	1.62914e-05						SNAPC3	-0.291799	7.0065e-07		PGM2L1	0.882587	0.000145051		AKAP6	0.317045	0.0343602		PTPN1	1.07265	8.37282e-10
				B4GALNT1	0.413634	4.65204e-39		MED16	0.587859	3.45109e-36						ANKS1B	0.907338	2.14382e-49		CTSB	0.276131	1.12605e-49		INO80D	0.345658	1.79198e-05						MDM2	-0.412326	9.4767e-07		SCOC	0.782926	0.000174555		RBM28	0.519726	0.0390139		SYT13	0.839535	1.15838e-09
				ZBTB18	0.783689	2.26435e-38		ZC4H2	0.25997	6.0216e-36						PYCARD	0.254626	3.26881e-49		NCDN	0.314575	6.3826e-49		UBE2QL1	0.825844	1.81909e-05						BAG1	-0.367981	1.39179e-06		ZDHHC22	0.504047	0.000176872		RBM27	0.523345	0.0392498		PPFIBP2	1.12017	1.43464e-09
				C9orf41	-0.258224	1.02998e-37		FN3K	-0.526038	7.33052e-36						RUNDC3A	0.573747	6.21895e-49		TRMT10A	-0.303013	1.19555e-48		MEIS3	0.459264	2.25002e-05						ST3GAL5	-0.293104	1.53347e-06		ZFP36L2	-0.581407	0.000205746		NRP2	0.42107	0.0398456		ASRGL1	0.534118	1.57882e-09
				ZFP2	-0.38706	1.79166e-37		UTP3	-0.391642	1.26604e-35						CEP250	0.529133	6.97972e-49		CEP250	0.463995	1.59493e-48		S100A16	0.486471	2.32279e-05						BRMS1L	-0.310557	2.32749e-06		ST3GAL1	0.870372	0.000211212		RSPRY1	0.251338	0.0416852		MERTK	0.579395	1.72967e-09
				ZNF692	0.37808	3.83824e-37		INSR	0.388951	1.30023e-35						FN3K	-0.71274	1.18457e-48		TIMM21	0.280922	2.44589e-48		POU2F1	0.260057	2.56779e-05						SMC2	-0.296411	3.6983e-06		CD9	0.674112	0.000263717		NAA35	0.254136	0.0482743		MAP1B	0.662374	2.08402e-09
				RNF157	0.260229	1.69622e-36		ZNF74	0.274626	2.12555e-35						FOCAD	0.375326	1.56773e-48		CADM4	-0.554585	2.56663e-48		GFAP	0.709747	2.76852e-05						CERS1	-0.583222	4.20885e-06		BMP4	0.295049	0.000320359		RASSF7	0.263293	0.0492929		CLNS1A	0.284995	2.09306e-09
				PROCA1	-0.379794	2.0282e-36		RAMP2	0.410354	2.86427e-35						POU2F1	0.808072	1.83277e-48		REST	-0.485686	3.75097e-48		GPCPD1	0.372902	3.10766e-05						WDR76	-0.293528	4.38702e-06		EPS8	-0.333259	0.000357504						ADAMTS17	0.358216	2.15739e-09
				PUS3	0.275735	2.9126e-36		GZMM	-0.536635	5.08122e-35						DUSP18	0.643679	2.39595e-48		C9orf64	-0.268038	3.8282e-48		TFAP4	-0.568654	3.30991e-05						NECAB1	0.369928	4.47694e-06		PCDH17	2.2225	0.000381264						MEIS3	0.63553	2.32183e-09
				GOT2	0.494766	3.78192e-36		EIF2B2	0.376943	5.84423e-35						ORAI2	1.51831	6.50239e-48		KIAA1958	0.366007	8.4437e-48		RBFOX1	0.509633	3.42586e-05						ZNHIT6	-0.349038	5.03416e-06		ZNRF1	0.893443	0.000393709						FAM216A	0.428299	2.55299e-09
				ZFYVE27	0.27996	7.1179e-36		CAMK1D	0.553599	9.55731e-35						TREM2	0.399318	9.79641e-48		MEIS3	0.507767	3.21101e-47		UACA	0.567018	3.87685e-05						H1FX	-0.27098	5.72323e-06		NELL2	0.73045	0.000396245						PLA2G7	0.275759	2.99369e-09
				ZFYVE9	-0.296371	7.85054e-36		FN1	0.260914	1.48543e-34						KLHDC3	1.0336	1.1573e-47		MAD1L1	0.746559	4.92856e-47		ABL2	0.329259	4.14367e-05						ARL6IP1	-0.304418	9.34015e-06		FAM181A	-0.349117	0.000398796						HIVEP3	0.463544	3.34719e-09
				KDM7A	-0.397104	1.16359e-35		SCOC	0.568737	1.77963e-34						EHBP1L1	0.347484	1.97451e-47		CASP6	0.530468	8.19187e-47		ARL10	0.30779	4.36818e-05						HES4	0.351508	9.37505e-06		RUNDC3A	0.764221	0.000439029						TTC28	0.690847	3.74154e-09
				LGI1	0.475422	1.56983e-35		ZNF3	0.35231	2.88311e-34						ZNF821	0.749839	2.29766e-47		GOT2	0.629418	1.45252e-46		FSTL5	-0.495288	5.31749e-05						RNGTT	-0.27652	9.49625e-06		MPND	-0.614864	0.000447533						PPME1	-0.266928	3.75759e-09
				SPARC	0.479397	2.88716e-35		RFTN2	0.268442	3.60349e-34						KCNH8	-0.441432	2.96885e-47		SYBU	0.298349	2.27166e-46		ZC4H2	0.27398	5.57094e-05						FAM213B	-0.341849	1.0733e-05		RIMBP2	0.477005	0.000505208						SST	0.428786	3.85528e-09
				CLDN12	0.266857	6.891e-35		ANKMY2	0.36976	7.17533e-34						CCK	1.29354	3.48408e-47		PTPRR	0.545797	2.60904e-46		ZER1	0.462738	6.25088e-05						MRPL34	0.284626	1.07819e-05		CITED1	-0.387707	0.000514948						UACA	0.505414	4.14581e-09
				C1orf216	0.275373	9.58845e-35		DLL3	0.532795	8.34887e-34						S100A10	0.45112	3.84615e-47		CHMP7	0.250007	5.0881e-46		KIF20B	-0.275771	6.4284e-05						GPX1	-0.263655	1.29826e-05		DPP6	1.14965	0.000521541						RPS6KA5	0.330817	4.91678e-09
				KCNK2	0.259385	1.20433e-34		RAB3IP	0.592165	1.06615e-33						PROCA1	-0.530366	4.88099e-47		MYSM1	-0.267017	8.67762e-46		PMPCA	0.354207	6.64277e-05						CPE	-0.319885	1.59596e-05		CCDC141	1.61537	0.000570032						NRP2	0.512549	5.04395e-09
				SLC35A1	0.296878	1.24992e-34		SCAMP5	0.374425	1.76337e-33						APOD	0.937577	7.28471e-47		CENPT	0.493856	1.6116e-45		C9orf64	-0.610575	8.22286e-05						EZH2	-0.421108	1.75868e-05		ANKS1B	0.848443	0.000595883						NMD3	-0.310631	5.08705e-09
				FBXL17	-0.27862	2.22867e-34		ARPP21	0.548713	2.46782e-33						VSTM2L	0.560606	1.01942e-46		ZNF699	-0.606163	5.71591e-45		SNX32	0.397702	8.75072e-05						MMAA	-0.27178	2.07672e-05		NSUN7	0.258831	0.000655144						EGR1	0.4772	5.44512e-09
				INTU	0.622169	4.83818e-34		TFAP4	-0.521935	3.22854e-33						NECAB1	1.30227	1.08644e-46		TULP4	0.513837	7.73692e-45		LMNB1	-0.574394	9.61836e-05						CROCC	0.269581	2.64759e-05		PRRT2	0.50647	0.00068471						SH3TC1	0.303976	5.51495e-09
				GNAZ	0.273627	5.67848e-34		EPB41L1	0.333616	4.70089e-33						NAV2	0.491906	1.35748e-46		C15orf40	-0.350615	9.12839e-45		MATK	0.481602	0.000100111						APOD	0.353488	2.76966e-05		HOPX	0.25645	0.000693391						TIMD4	-0.28622	5.53843e-09
				TNRC6C	0.266049	8.53194e-34		PPM1L	-0.323005	5.07029e-33						CXCR4	0.771834	2.12399e-46		CIC	0.351807	1.03697e-44		CENPM	0.493216	0.000108645						ITM2A	0.577222	4.0694e-05		COBL	0.365308	0.000724619						AMPD2	0.599237	6.13213e-09
				RBBP5	0.294388	2.10675e-33		RNF157	0.605014	6.61532e-33						TRIOBP	0.351551	2.2372e-46		CERS1	-0.617875	1.32218e-44		FN3K	-0.296929	0.000109474						TRAFD1	-0.265667	4.80925e-05		MSRA	0.686754	0.000738414						GOT2	0.442812	6.31675e-09
				STMN2	0.300382	3.06162e-33		C10orf35	0.338029	6.97429e-33						INTU	0.782411	2.40446e-46		PNOC	0.592367	1.24458e-43		NCDN	0.260761	0.000111572						TSC22D1	-0.441474	6.19474e-05		TMEM57	-0.441083	0.000801178						MBP	0.959841	7.38692e-09
				RNF145	0.376478	8.64534e-33		GNB5	0.408374	2.12302e-32						CLNS1A	0.459556	2.72179e-46		ZFP2	-0.489002	3.3778e-43		NARFL	0.46851	0.00012197						KIDINS220	-0.384859	6.48846e-05		HEY1	1.25936	0.00081128						AKAP12	0.515088	7.8036e-09
				HEBP2	0.44526	1.3912e-32		CEP250	0.450005	2.47729e-32						RBM14	0.612838	3.02799e-46		CLGN	0.304836	4.80215e-43		RNF112	0.449605	0.000148143						POU3F2	-0.321276	7.90546e-05		MEGF8	0.605934	0.000831853						TCP11L2	-0.700911	8.24331e-09
				NPTXR	0.384713	2.13746e-32		HES4	0.312634	2.72233e-32						AUTS2	0.952148	3.32032e-46		SOBP	0.561948	1.3984e-42		MYBBP1A	-0.588619	0.000153821						TNK2	0.594337	8.20046e-05		CPT1C	0.484235	0.000874521						ABL2	0.46535	8.31308e-09
				WWC1	0.423072	2.1464e-32		RUSC1	0.289308	3.24302e-32						LYSMD4	0.280824	3.55785e-46		PTPN1	0.577885	2.57403e-42		BAALC	0.505781	0.000165816						SLC3A2	-0.261189	8.606e-05		ZNF821	1.06423	0.00089106						RIMBP2	0.458915	8.6707e-09
				ORAI2	0.456945	2.94364e-32		CHMP7	0.409936	3.67679e-32						CASC5	-0.462666	4.77109e-46		PARD6A	-0.438119	4.20427e-42		C11orf87	0.316832	0.000176224						AP2M1	-0.410534	9.37747e-05		SNAP91	1.00526	0.000896639						UBXN2B	0.397754	9.04339e-09
				OPLAH	-0.288802	3.21433e-32		NNAT	0.437682	3.83956e-32						FADS3	0.559345	5.30641e-46		GZMM	-0.817823	1.03261e-41		PHACTR4	0.434184	0.000218176						SST	-0.958155	9.97742e-05		ZC3H7B	0.894674	0.000960282						MYO9A	0.269502	9.15822e-09
				SEC24C	0.323976	3.39835e-32		SNUPN	0.36548	4.45105e-32						TRIM36	0.447443	5.91846e-46		LEF1	-0.49641	1.41472e-41		LRCH3	-0.270326	0.000218176						TPGS1	-0.469035	0.000117031		CCDC168	-0.394686	0.000966279						HEXB	-0.350522	9.3528e-09
				ZNF570	-0.304833	4.20315e-31		NEURL1	0.396198	6.11426e-32						LUZP2	-0.289673	7.19425e-46		ZNF570	-0.451844	2.69611e-41		ALAD	-0.273206	0.000231104						MBTD1	-0.253168	0.000156162		MYEF2	0.343631	0.00105413						SALL1	0.522853	1.0833e-08
				CHMP7	0.283427	4.43972e-31		REST	-0.33385	6.31785e-32						EPN2	1.11208	7.25644e-46		MPP3	0.281638	5.94041e-41		TRIOBP	0.380978	0.000250038						MLLT4	-0.301722	0.000163854		TMEM238	-0.418671	0.00114965						PANX2	-0.263242	1.22315e-08
				C11orf49	0.313528	1.39072e-30		ZNF135	0.268852	7.09547e-32						PAK7	0.846062	1.10277e-45		PROCA1	-0.35842	1.00133e-40		GPR161	0.385757	0.00026381						TNRC6B	-0.416425	0.000168991		MAP3K13	1.56962	0.00123051						OSBPL11	0.781698	1.24378e-08
				C12orf73	0.594328	1.84019e-30		TANC2	0.380865	8.36867e-32						RASL11B	0.366566	1.2544e-45		CORO1A	-0.554569	1.79925e-40		HIVEP2	0.476475	0.000268726						RNF157	0.45004	0.000171193		METTL16	-0.320031	0.00123051						CACNB3	0.353887	1.29685e-08
				KIAA1324	0.313245	2.34542e-30		COTL1	0.418598	1.26425e-31						PHACTR3	0.474242	1.35905e-45		DOPEY1	-0.338845	2.72724e-40		DNAJC3	-0.462354	0.000294671						HIVEP3	0.391001	0.000176888		ZCCHC7	-0.661793	0.00126904						BAALC	0.464404	1.36917e-08
				DLL3	0.491912	3.34439e-30		WWC1	0.257785	1.71767e-31						CADM4	-0.565555	1.51509e-45		SPRYD7	-0.503184	3.47533e-40		S100A10	0.48325	0.000310242						BTBD9	-0.49405	0.000213494		CELF3	0.284423	0.00131683						AGPAT4	0.298814	1.37489e-08
				FRRS1L	-0.284695	7.2187e-30		EIF2B1	0.475067	3.16027e-31						ZFYVE27	0.396356	5.46601e-45		SCN3B	0.652879	3.75068e-40		RAB13	0.456787	0.000335406						PDIK1L	-0.446843	0.000218473		LRCH3	-0.476993	0.00137477						POLDIP3	0.441174	1.67208e-08
				ZNF3	0.252081	1.13814e-29		ZNF699	-0.494025	8.84601e-31						TSHZ3	0.354079	7.11904e-45		RNF145	0.355114	5.39955e-40		CDC42SE2	0.618356	0.000341608						SLAIN1	0.424761	0.000239085		FAM89B	1.48441	0.00147986						TM7SF2	0.774893	1.70718e-08
				MCF2L	0.275095	2.33629e-29		MXI1	0.455207	1.93424e-30						ICA1L	1.58655	7.8404e-45		GP1BB	-0.335178	5.7917e-40		RAMP1	0.547685	0.000346649						HMGXB3	-0.470448	0.000252306		DCN	0.406878	0.00153526						CCDC141	-0.602886	1.80934e-08
				HIVEP2	0.423447	3.70669e-29		SEMA6C	0.26642	6.04711e-30						WDR34	0.295946	8.112e-45		FOXP2	-0.533665	8.06259e-40		SCN3B	0.370942	0.00035532						SERINC1	-0.621575	0.000252685		RGS1	0.644195	0.00154469						PTP4A3	0.492465	2.04883e-08
				MAD2L2	0.376269	6.85916e-29		NDRG3	0.536636	9.71918e-30						PGBD5	0.767653	9.80982e-45		SLC25A11	0.628308	9.66769e-40		MXRA8	0.482119	0.00044662						NBEA	-0.285047	0.000277551		EXOSC5	0.802428	0.0015733						METTL6	-0.871852	2.3193e-08
				C9orf64	-0.331183	7.12532e-29		NINJ1	0.488335	9.94569e-30						HSD11B1L	0.281767	1.09564e-44		TNNT1	-0.547573	1.22545e-39		LRRC8A	0.470591	0.000529934						CLINT1	-0.402102	0.00048007		LRRN3	-0.37268	0.00160243						KIAA1328	-0.316081	2.7237e-08
				TRIOBP	0.327432	1.63329e-28		UCHL1	0.315351	1.30528e-29						CDK20	0.357602	2.07675e-44		RNF157	0.380956	1.75373e-39		PARP6	0.545585	0.000564449						RNF112	0.329248	0.000490425		C12orf73	1.14582	0.00175601						FAM212A	0.370893	3.00608e-08
				CACNB3	0.43194	3.23965e-28		GTPBP3	0.275162	4.72383e-29						GRIN1	0.425881	2.33831e-44		ZNF3	0.359679	2.05058e-39		PRRT2	0.504161	0.000589361						EFCAB5	-0.278055	0.000567535		MBD4	0.663388	0.0020941						ELMOD1	0.392045	3.78114e-08
				MEGF9	0.305395	6.94307e-28		ZNRF1	0.402115	5.6679e-29						DUSP11	0.999102	2.708e-44		CXCR4	0.917087	3.07153e-39		FRMD5	-0.426807	0.000593614						FAM107B	-0.364667	0.000637669		EPN2	0.40051	0.00223805						PON2	-0.282364	3.84345e-08
				CTSB	0.287027	8.58172e-28		TXNDC16	0.824213	6.63681e-29						MEGF9	0.731123	2.82507e-44		C10orf12	-0.633149	3.17072e-39		NRP2	0.551014	0.000613677						ZNF197	-0.365391	0.000667374		CXCR4	0.612115	0.00226523						ST8SIA4	0.460033	3.95491e-08
				THY1	0.533009	9.30645e-28		THY1	0.704568	7.93718e-29						TFAP4	-0.831062	3.15355e-44		LRRC20	0.311469	4.36547e-39		ZNF654	-0.461968	0.000642984						ABRACL	-0.336971	0.000674208		GOT1	1.67376	0.00236288						RFC4	-0.39412	4.69324e-08
				TNNT1	-0.487233	1.28839e-27		CERK	0.341052	8.70393e-29						CATSPERG	-0.593735	5.43054e-44		CASC5	-0.332492	1.1516e-38		ZNF692	0.349632	0.000671833						NEFM	-0.695541	0.000696131		DACH1	-0.479181	0.00243509						TTLL7	0.666754	5.74938e-08
				SSTR2	0.66177	1.35622e-27		TCP11L2	-0.423672	8.74104e-29						ZNF48	-0.269183	6.19775e-44		CLDN12	0.391962	1.33363e-38		MAGI2	0.272393	0.000706334						SLC1A6	-0.261102	0.000698412		SCN3B	0.863002	0.00244979						LTBP4	0.251796	5.96276e-08
				KCTD13	0.288663	2.37382e-27		IER5L	-0.57518	9.59843e-29						RNF157	0.736225	7.52355e-44		PHACTR1	-0.38232	2.16276e-38		RUSC1	0.347627	0.000715862						PTPN1	0.297464	0.000721879		CCDC117	-0.784858	0.00246457						THY1	0.580816	6.0356e-08
				TBC1D19	0.280267	1.1908e-26		CATSPERG	-0.501418	1.31429e-28						ITM2A	1.02155	9.36484e-44		CCDC117	-0.285237	2.43481e-38		HIF1AN	0.579415	0.000972571						ZNF331	0.310544	0.000948902		BSDC1	1.2677	0.00252455						MSRA	0.737585	7.12271e-08
				CLNS1A	0.339098	1.39996e-26		CACNB3	0.563476	1.82651e-28						MCF2L	0.701829	9.36484e-44		GNB5	0.255929	2.78528e-38		VEPH1	0.371503	0.00101646						C17orf75	-0.348489	0.000960569		PRELP	0.457212	0.00261717						FOS	0.694117	7.12271e-08
				GSE1	0.400394	1.59626e-26		GARNL3	0.292235	4.18256e-28						ZNF500	0.439095	1.17525e-43		TPGS1	-0.669642	2.86787e-38		EPB41L1	0.325136	0.00104371						ZBTB24	-0.55815	0.000966454		POLR2F	-0.699898	0.00263292						MAP3K13	0.538837	7.20939e-08
				CERS1	-0.303029	2.3178e-26		TATDN3	0.339626	4.60093e-28						NCF4	0.28568	1.66773e-43		CCDC141	-0.734896	5.86804e-38		PEPD	0.470127	0.00110226						SLC1A1	-0.555007	0.00101881		VEPH1	1.51574	0.00277883						RABGAP1L	0.747214	8.46849e-08
				GNB5	0.411259	3.80114e-26		CDKAL1	0.343328	4.79175e-28						SLCO2B1	0.724946	1.78353e-43		ZNHIT6	-0.261089	7.17765e-38		SEZ6L2	0.460129	0.00111985						EDEM3	-0.256403	0.00106053		SOX6	-0.407229	0.00284615						ESAM	0.310107	8.46849e-08
				TXNDC16	0.621197	3.96982e-26		DEAF1	0.259801	6.77025e-28						MEGF8	0.310468	1.8756e-43		CEP97	0.427348	1.00828e-37		KCNH7	-0.302356	0.00112874						DHDDS	0.34405	0.00122733		NAP1L3	-0.433313	0.00316899						TRIP6	0.284982	8.74498e-08
				LPPR3	-0.262077	5.15696e-26		KLHDC8A	0.68883	8.34798e-28						RNF145	0.63333	1.91267e-43		UBXN2B	0.673633	2.18464e-37		E2F1	-0.320415	0.00114572						IGFBP5	0.289399	0.0014477		TRIOBP	0.492372	0.00334334						GPR176	0.551252	9.10303e-08
				NFASC	0.345177	8.19762e-26		KANSL1L	-0.37825	1.43107e-27						ELFN2	1.16869	2.07997e-43		SCAMP5	0.421161	2.3046e-37		C1orf216	0.443891	0.00122257						RNF214	-0.519181	0.00179832		LGI2	1.16308	0.00374218						GLIPR1	0.358453	1.09435e-07
				POU2F1	0.380652	9.22609e-26		TNRC6C	0.64631	1.56417e-27						MMAA	-0.267146	2.87565e-43		MYO6	-0.366147	2.42759e-37		SEC24C	0.373474	0.00122579						TJP1	-0.359317	0.00184695		FAM107A	1.41558	0.00380919						NAV2	0.556087	1.39544e-07
				RBM14	0.365752	1.02808e-25		CLEC11A	0.334256	3.10995e-27						C3	0.443501	2.99019e-43		DPF3	-0.561691	3.27491e-37		KANSL1L	-0.512735	0.0015049						KIAA1107	-0.368277	0.0020739		PLEKHA6	0.459667	0.00383178						CBX1	0.375285	1.41217e-07
				PENK	0.764768	1.51854e-25		PTCD3	0.454691	3.57556e-27						TNRC6C	0.55911	3.16175e-43		ZNF654	-0.589256	4.76573e-37		TRMT10A	-0.551445	0.00157173						CRABP1	-0.517195	0.00214011		NTRK3	0.911119	0.00408895						CYB561D2	0.253481	1.48108e-07
				GPM6A	0.252519	1.56899e-25		NSUN6	0.9486	3.68074e-27						LPAR2	0.339192	4.08595e-43		AKAP12	0.501185	5.58248e-37		HES5	-0.285922	0.00166289						HAPLN1	0.265525	0.00216112		ITM2A	1.00864	0.00418652						BCAT1	0.402082	1.51677e-07
				KIF9	-0.339754	2.0015e-25		STOX2	0.635955	3.95457e-27						DPP6	0.256817	4.12024e-43		LRIF1	-0.313543	6.78702e-37		BIN1	0.36689	0.00168172						ZDHHC18	0.295785	0.00241494		LRRC6	-0.542811	0.00457268						TSHZ3	0.446329	1.55329e-07
				FRMD5	-0.440439	2.46455e-25		HMGXB3	-0.312315	9.66609e-27						GDAP1	0.676681	6.20259e-43		TNK2	0.265147	7.9079e-37		FN1	0.672421	0.00172001						TRMT10A	-0.27492	0.00257592		PALMD	-0.274998	0.0051111						DNMT3A	-0.288822	1.64188e-07
				VSTM2L	0.375975	3.72778e-25		MAP1B	0.387064	1.4612e-26						IFI35	0.320458	6.34207e-43		C9orf41	-0.253298	8.30313e-37		TTLL7	0.307931	0.00182257						MED6	-0.346035	0.00276913		EIF2B1	0.63534	0.00517119						BLVRB	-0.382181	1.74918e-07
				CBY1	0.282033	4.64962e-25		BCL7A	0.453678	3.87726e-26						ZNHIT6	-0.357426	7.18684e-43		ZEB1	-0.44965	1.75391e-36		SCOC	0.308865	0.00188658						MTPAP	0.280592	0.00419976		CENPE	-0.737869	0.0053244						PLVAP	0.26028	1.96917e-07
				SPARCL1	0.344397	5.13829e-25		PNOC	0.907937	4.84195e-26						ARHGAP1	0.935235	8.80168e-43		TTC28	0.329801	2.36338e-36		IER5L	-0.601864	0.00192271						CA11	-0.35327	0.0044118		POU2F2	0.590729	0.00541841						HVCN1	0.449082	1.98476e-07
				HDX	-0.336059	1.47575e-24		LPAR2	0.382394	5.74175e-26						MAP3K13	1.27418	1.00833e-42		WFDC2	0.598022	6.2859e-36		GOT1	0.323137	0.00200903						MEIS3	0.446945	0.00455008		C11orf80	0.533101	0.00551401						SLC6A1	0.312848	2.32317e-07
				ZNF484	-0.367034	2.08047e-24		TIMM17A	0.51507	5.7807e-26						HIVEP2	0.978293	1.08072e-42		ZNF783	0.27298	7.33077e-36		KIAA1211	0.254004	0.00207933						SLC30A9	-0.432806	0.00472119		REST	-0.732722	0.00591285						F12	0.573975	2.36925e-07
				NECAB1	0.320707	2.33443e-24		ZNF48	-0.372257	7.74874e-26						ABL2	0.511281	1.10189e-42		LRCH3	-0.281445	8.78735e-36		HECW1	0.635613	0.0021063						BAZ2B	-0.337588	0.00482453		PHYHD1	0.993153	0.00605184						VCL	0.499086	2.42572e-07
				LRRC24	-0.614456	3.54973e-24		NPTXR	0.40724	1.34185e-25						ZER1	0.631365	1.60593e-42		CDKAL1	0.261778	6.93903e-35		TNK2	0.346018	0.00212265						LAMA5	0.297651	0.00494337		RAP1GAP	0.366457	0.00605184						SEZ6	0.27243	2.44484e-07
				CENPT	0.296249	4.56268e-24		SCN3B	0.755393	1.38022e-25						FBXL4	0.359835	1.88019e-42		OGFOD1	0.270152	9.46864e-35		ZNF783	0.255728	0.00236466						SV2B	0.327181	0.00560543		DPF1	0.284833	0.00605184						FN1	0.513504	3.14064e-07
				PRRT2	0.402432	4.6127e-24		PTPRR	0.728666	1.43117e-25						VEPH1	0.558502	2.00917e-42		SEMA6C	0.414063	1.06089e-34		TTC28	0.507266	0.00240955						CLMP	0.298129	0.00562808		PLD5	0.250577	0.00622999						ABI3	0.535063	3.32983e-07
				DPF3	-0.362889	6.55286e-24		TJP1	-0.323345	1.45832e-25						HMGN5	-0.722701	2.76794e-42		HMGXB3	-0.464788	1.51135e-34		C12orf73	0.472666	0.00245526						OSBP2	0.254405	0.00615131		C10orf12	-0.281997	0.00633928						TLR4	0.711255	3.87536e-07
				GMCL1	-0.250987	6.65757e-24		CTSB	0.43278	1.47802e-25						CLSTN3	-0.256342	3.70776e-42		C11orf49	0.440653	1.60232e-34		PCNXL4	0.273166	0.00258201						CHL1	-0.785595	0.0082392		GFM2	-0.345781	0.00637612						SNCAIP	0.251393	4.1236e-07
				C10orf35	0.421468	7.12541e-24		TOX	0.315974	1.92732e-25						PRSS23	0.408957	1.12232e-41		ZNF485	-0.320177	2.48221e-34		INSR	0.390096	0.00274056						FAM107A	0.343611	0.00903431		BRMS1L	-0.307887	0.00667831						MEF2C	0.98051	4.13962e-07
				ST8SIA4	0.322047	1.19777e-23		SNCA	0.475075	2.62853e-25						ACBD5	0.331808	1.37077e-41		MICAL1	0.303719	3.43819e-34		G0S2	0.353646	0.00274056						LRRCC1	-0.500539	0.00978949		C9orf64	-0.87413	0.00675597						TCF7L2	0.324913	4.15571e-07
				LMNB1	-0.577415	1.21517e-23		CCK	1.04356	3.36013e-25						CLU	0.473267	1.71092e-41		BCAN	0.361549	3.47409e-34		TNRC6C	0.381118	0.00300623						CYP51A1	-0.479007	0.0123063		GAS2L3	0.828145	0.0069942						ZNF692	0.704033	4.25349e-07
				DPP6	0.365958	1.36613e-23		ZNF821	0.434989	3.3736e-25						FAM49A	0.295872	1.99397e-41		CAMK1D	0.614443	4.07358e-34		CD9	0.26558	0.0031177						SEMA6D	0.352607	0.0139253		APP	-0.27449	0.00740925						STAT2	0.514428	4.30322e-07
				PKD1	0.492732	2.50908e-23		SDF2L1	-0.543191	5.25484e-25						BLM	0.683898	2.23642e-41		FBXL17	-0.452952	7.28129e-34		ARL5B	-0.265131	0.00319782						PPP1R9A	-0.329181	0.0161729		CELF4	0.493722	0.00758179						ETNK2	1.41369	4.7771e-07
				HIVEP3	0.529713	1.24796e-22		GABRG2	0.412788	5.49759e-25						PDGFA	0.303051	5.3349e-41		PEG3	-0.316208	2.17848e-33		COL9A2	0.285955	0.00325507						PODXL2	-0.596755	0.0172175		GNPNAT1	0.630587	0.0076695						LONP2	0.725506	4.8328e-07
				IGFBP5	0.288003	1.334e-22		ARHGAP33	0.361656	7.12067e-25						PPP1R12B	1.59968	5.98019e-41		BSDC1	0.399994	4.01083e-33		PSD3	0.571635	0.00342992						UACA	0.374722	0.0175967		INSR	0.757139	0.00784785						CLMP	0.355659	4.87029e-07
				IL27RA	0.252098	1.51672e-22		HMGN5	-0.479766	7.97986e-25						FAM107A	0.665103	6.229e-41		KIF20B	-0.375751	7.32257e-33		HTRA1	0.440385	0.00343571						KHDRBS3	-0.400992	0.0229471		MBP	2.07494	0.00895306						KCNMB4	0.311774	5.00374e-07
				CERK	0.269316	2.65144e-22		FAM160B1	0.356408	8.02223e-25						PHACTR1	-0.297004	6.52345e-41		UBE2O	-0.372351	7.52436e-33		SH3GL2	0.294396	0.00364123						MYEF2	-0.370904	0.0313091		DCP1B	-0.264574	0.00921232						NOP9	0.290465	5.24086e-07
				FST	-0.328486	3.95137e-22		JAKMIP1	0.314533	8.1507e-25						UTP3	-0.396086	9.03523e-41		SYNDIG1	0.643654	9.49143e-33		C10orf35	0.528575	0.00368435						DEAF1	0.296877	0.0359327		NOTCH1	0.268123	0.00926502						ENHO	0.294825	5.30183e-07
				SSX2IP	0.328859	4.26355e-22		ZNF570	-0.372507	1.2101e-24						SNCAIP	0.253078	1.10422e-40		FGD3	0.448997	1.35757e-32		PRICKLE1	0.375555	0.00385854						PGAP1	-0.432136	0.0400879		NDRG3	0.832739	0.00931802						LUZP2	0.712142	5.51013e-07
				FAM13C	-0.27194	4.26728e-22		BCAN	0.399229	1.36801e-24						UBXN2B	0.815824	1.67522e-40		TIMM17A	0.55083	1.57978e-32		EGFR	0.361042	0.00399352						ACTR6	-0.344125	0.0414313		PODXL2	1.15903	0.00942489						ENTPD6	0.592961	6.25579e-07
				TMEFF2	0.326172	9.39908e-22		ZIC1	-0.472687	1.69785e-24						GNPNAT1	0.316571	2.29175e-40		MAD2L2	0.624422	1.99332e-32		ETS1	0.431294	0.00419573						ARRDC3	-0.570128	0.0485787		ID1	0.731505	0.00992049						ERC2	0.660926	8.62676e-07
				FRMD3	0.331205	1.07556e-21		OPRL1	0.287182	1.75925e-24						CCDC141	-0.769843	2.8824e-40		HDX	-0.382841	4.44688e-32		NREP	0.263267	0.00421331										AHI1	0.319949	0.0101487						GNAZ	0.430472	9.09924e-07
				AMN1	0.256455	1.82228e-21		MMAA	-0.282211	3.2897e-24						TIMM17A	1.10547	3.39742e-40		TATDN3	0.260728	5.25285e-32		KCNH2	0.293154	0.0052709										CCDC146	0.345053	0.0102065						WRN	0.34121	9.707e-07
				ZBTB24	-0.540809	6.63924e-21		KLHDC3	0.396303	6.98397e-24						CACNA2D1	0.585678	1.55556e-39		FAM98B	-0.35222	7.16546e-32		SCG5	0.467435	0.00612629										GNAZ	0.3763	0.0108024						SYBU	0.477632	1.06329e-06
				TMCC2	0.38971	7.14679e-21		MCAT	0.259159	1.1541e-23						EIF2B1	0.795051	1.77314e-39		BTBD9	-0.535032	9.26575e-32		TRIM59	-0.289406	0.00635225										C15orf40	-0.547912	0.0108638						MX1	0.417772	1.15571e-06
				PSD	0.252223	8.08862e-21		DACH1	-0.334624	2.21285e-23						KLHDC1	0.361313	2.16039e-39		CCDC146	0.259514	2.76985e-31		PEG3	-0.25299	0.00709652										ATAD2	-0.604287	0.0109876						CD248	0.394015	1.17778e-06
				LEF1	-0.427073	1.64342e-20		MLH3	0.400088	2.25602e-23						PARP6	0.362911	2.52181e-39		RNF165	0.721664	6.0926e-31		YPEL4	0.313247	0.00716658										CERS1	-0.489522	0.0113671						ORAI2	0.426651	1.31911e-06
				CDC42SE2	0.495059	2.1883e-20		SYT4	0.597488	3.00933e-23						CLINT1	-0.57249	2.82049e-39		GAS2L3	0.510133	9.12385e-31		ITM2C	0.265101	0.00778948										SYAP1	0.751418	0.0114315						NCAPD2	-0.336968	1.59822e-06
				SORL1	0.437985	2.69381e-20		CERS1	-0.375811	3.09161e-23						ASH2L	0.279999	2.89664e-39		INO80D	0.356196	9.17208e-31		RARRES2	0.572369	0.00779583										KIAA1324	0.876053	0.0122328						VSTM2L	0.553516	1.67811e-06
				LRP8	0.294264	3.20532e-20		C15orf40	-0.495004	3.63893e-23						THY1	1.26955	4.46952e-39		POLDIP3	0.434947	2.21795e-30		PSD	0.444217	0.00880773										CNOT11	-0.609284	0.012302						RHOQ	0.581178	1.76851e-06
				S1PR1	-0.318339	5.9457e-20		WDR92	0.316704	4.52456e-23						TCP11L2	-0.482338	5.09099e-39		COTL1	0.325919	2.25162e-30		AKAP12	0.353295	0.0091573										SPAST	-0.539966	0.0123715						VASH1	0.422137	1.99333e-06
				TFAP4	-0.540361	5.94818e-20		SYNE1	0.321577	4.56528e-23						SPR	-0.301806	6.4135e-39		SYNE1	0.295656	2.27385e-30		RABGAP1L	0.587362	0.0093749										TNNT1	-0.265161	0.0132356						MOK	0.574833	2.11595e-06
				PGPEP1	0.317733	8.31319e-20		CDC42SE2	0.45276	7.4652e-23						FBXL16	0.483487	6.78087e-39		EXOC2	-0.258995	3.12912e-30		LPPR4	0.423561	0.00955871										CTSD	0.401711	0.0135363						LPPR5	1.11704	2.12386e-06
				NARFL	0.334556	1.04893e-19		SSTR2	0.339441	1.47525e-22						C11orf87	0.632368	7.74199e-39		MICU3	-0.604897	4.80745e-30		PPP1R1A	-0.472319	0.00956645										FSD1	0.960255	0.0141574						AOAH	0.269576	2.12386e-06
				NDRG2	0.424941	1.44222e-19		NRSN1	0.511171	2.1183e-22						PSD	0.782707	8.93264e-39		PARP6	0.496036	8.94588e-30		LY6H	0.335747	0.00979334										AQP4	1.27588	0.0146409						NELL2	0.472844	2.13975e-06
				LAMA5	0.269446	1.65697e-19		SAMD14	0.275283	2.29947e-22						TLR4	0.317707	1.4686e-38		FBXO17	0.281776	9.86652e-30		RAB3IP	1.23865	0.0100578										TRMT10B	0.968946	0.0160983						PHACTR3	0.332558	2.2045e-06
				ZNF821	0.403573	4.26471e-19		TRIB2	0.394007	2.31695e-22						ZFP37	-0.832459	1.49206e-38		LMNB1	-0.658161	1.47891e-29		GMCL1	-0.39787	0.0101803										ORAI2	1.45272	0.0163695						NPTXR	0.403718	2.86934e-06
				DBI	0.484257	4.3975e-19		TADA3	0.315774	2.86716e-22						S100A16	1.17679	1.88214e-38		ZCCHC7	-0.265107	2.17745e-29		SLC25A11	0.760958	0.0111677										OLFML3	0.59508	0.0174017						DBI	0.421953	2.91211e-06
				SLC25A11	0.419339	1.17424e-18		THTPA	0.253211	4.54778e-22						PENK	0.256156	2.32402e-38		ZIC1	-0.374547	2.55655e-29		PHACTR3	0.483967	0.0112487										ZNF485	-0.37945	0.0174986						CEP170	0.29548	3.28954e-06
				TIMM17A	0.471173	1.2247e-18		C11orf49	0.528308	5.57849e-22						RAI2	0.376005	2.33629e-38		NOL4	0.270384	3.30942e-29		KCTD13	0.25342	0.0126243										CAMKV	0.535308	0.0183938						GDAP1	0.286101	3.35074e-06
				ELMOD1	0.27656	2.54252e-18		AUTS2	0.406989	7.06611e-22						WWC1	0.530507	2.57543e-38		KIAA1522	0.293674	3.65618e-29		ZFYVE9	-0.430715	0.012879										ARHGAP1	1.58716	0.0184959						POU2F2	0.651355	3.51508e-06
				PHLDA1	0.446008	6.75136e-18		NTN4	0.414794	1.1942e-21						CAMK1D	1.29572	2.92998e-38		CSTF3	0.316173	6.10031e-29		SOGA1	0.462949	0.0141151										REEP1	1.24201	0.0185986						PPP1R9A	0.564226	3.54105e-06
				KCNMB4	0.309126	7.01648e-18		DCLRE1C	0.258597	1.61282e-21						KIAA2022	-0.37041	3.03992e-38		SLC1A6	-0.371657	1.52457e-28		PARD3B	-0.350792	0.0142165										NFAT5	-0.261971	0.0185986						CNOT11	-0.4772	4.1166e-06
				PHACTR1	-0.298012	8.90798e-18		FAM124A	0.31282	2.58101e-21						HTRA1	0.635171	3.30685e-38		RAB11FIP4	0.25903	3.0143e-28		ADD3	0.288197	0.0145479										ALG11	-0.380957	0.02077						RUNDC3A	0.702208	4.19274e-06
				FAM98B	-0.300312	9.14382e-18		ZBTB24	-0.538193	3.07138e-21						ANKS3	0.37739	4.4035e-38		TJP1	-0.528922	6.32225e-28		SPR	-0.485893	0.0146058										CLNS1A	0.863059	0.0212324						MICAL1	0.458223	4.28591e-06
				CAMK1D	0.493788	1.21109e-17		RASL11B	0.297838	4.72421e-21						SYBU	0.749004	5.60573e-38		HIVEP3	0.47161	7.33014e-28		ATP1B2	0.428419	0.0150053										FAM131B	1.14175	0.0217046						POU2F1	0.445219	4.56101e-06
				MSRA	0.553354	1.24599e-17		ISLR2	-0.250085	7.44258e-21						RABGAP1L	0.752113	5.62045e-38		ZNF618	0.40533	7.38104e-28		STAT2	0.280227	0.0160884										FAM107B	-0.551252	0.0220654						ADCYAP1R1	0.324172	4.76547e-06
				CTSD	0.313341	1.53297e-17		STMN2	0.312853	7.61745e-21						PHACTR4	0.70005	6.14439e-38		SLC25A39	0.27622	7.53111e-28		C15orf40	-0.328894	0.0163966										NEFM	1.10744	0.0258606						NCF4	0.370975	5.59437e-06
				IER5L	-0.61107	2.00345e-17		INTU	0.909483	7.89224e-21						CORO1A	-0.713701	6.17668e-38		ZFP37	-0.45336	7.90476e-28		CAMKK2	0.380125	0.0166576										FAM69A	0.281897	0.02672						C1QB	0.848047	5.75947e-06
				ZYG11B	0.314734	8.97044e-17		SF3B5	0.73525	1.00863e-20						NCDN	0.645224	9.29201e-38		DYNLL2	-0.857297	9.09964e-28		MADD	0.630912	0.0179671										PPP1R1A	-0.5628	0.0270125						FNBP1L	0.665143	6.35247e-06
				SLAIN1	0.362017	9.32687e-17		CEP97	0.360061	1.55716e-20						ZNF583	-0.279281	9.48842e-38		SYT5	0.285416	1.43014e-27		APP	0.296674	0.0181661										SMPD3	0.676301	0.027308						GZMM	-0.70564	6.46863e-06
				ZFPM2	-0.303917	1.39078e-15		FAM134B	-0.313531	1.63066e-20						HNRNPUL1	0.38192	9.8679e-38		MAP9	0.257352	2.44455e-27		IGSF3	0.371116	0.0185412										KLHDC3	1.12138	0.0282132						TYROBP	0.915857	7.00476e-06
				SCOC	0.438205	1.49917e-15		EPN2	0.671852	1.67274e-20						AASS	0.923796	1.10993e-37		B4GALNT4	0.384771	3.14418e-27		EIF2B3	-0.413624	0.0193442										RMND1	-0.260128	0.0283669						LMO7	0.269486	7.28881e-06
				PARP6	0.347822	1.60989e-15		HEXB	-0.402847	1.88377e-20						FLRT2	0.553517	1.71606e-37		PTCD3	0.287941	3.18951e-27		ZNF821	0.61177	0.0210508										NPHP1	-0.289735	0.0289894						ARID5B	0.253033	7.83425e-06
				ICA1L	0.523254	2.53211e-15		NHS	0.387675	2.18366e-20						FAM81A	0.307007	1.8996e-37		MXI1	0.281117	1.04093e-26		LPPR5	0.446931	0.0224942										TADA3	0.653474	0.0311038						PTCD3	0.498914	7.9767e-06
				TJP1	-0.416156	2.55664e-15		HCFC1R1	0.352186	2.89372e-20						CCDC117	-0.545289	1.97527e-37		METTL6	-0.481804	1.139e-26		GDAP1	0.392814	0.0240131										MFSD2A	1.03636	0.0321286						MAGI2	0.476516	8.5107e-06
				CEP97	0.485575	4.00197e-15		ZFP37	-0.325299	3.004e-20						HEMGN	1.81249	2.10264e-37		FAM110A	0.452428	1.15313e-26		PTGDS	-0.727084	0.0243133										APTX	-0.343113	0.0324772						CENPN	1.01843	9.07943e-06
				ZNRF1	0.44179	5.78332e-15		ASRGL1	0.568904	4.49625e-20						TNRC18	0.286183	2.47718e-37		PCDH17	0.27813	1.4235e-26		SNAP91	0.441062	0.0245789										ALAD	-0.266791	0.033545						FARP1	0.474072	9.51301e-06
				DDIT3	-0.27656	5.97528e-15		ZNF654	-0.398373	5.45486e-20						CTSS	0.289579	3.76357e-37		NFKBIA	0.428698	2.81356e-26		ZIC1	-0.37308	0.0271602										CCDC97	-0.273477	0.0377537						PLEK	0.838677	1.033e-05
				TULP4	0.322495	8.86139e-15		FRMD5	-0.587219	7.26248e-20						DCN	0.801713	4.12128e-37		TLK1	-0.413002	2.99848e-26		CASC5	-0.326313	0.028667										GFAP	3.34382	0.0383651						GATM	0.725009	1.04414e-05
				PLCE1	0.302619	9.26139e-15		EXOC2	-0.43407	7.41162e-20						MKI67	-0.563323	4.46623e-37		LRRC8B	0.675059	1.07444e-25		SLC6A1	0.342826	0.0295408										TMOD1	1.00011	0.0420121						ZNF485	-0.356348	1.05541e-05
				INO80D	0.415123	9.68626e-15		CAMKV	0.404237	9.82396e-20						SYT7	0.577405	4.95407e-37		NRP2	0.378421	3.59544e-25		KLF8	0.257074	0.0343569										DNAJC3	-0.437192	0.042917						INTU	0.64001	1.10955e-05
				LPPR5	0.585594	1.67643e-14		NME7	-0.438763	1.48808e-19						KIAA1328	-0.319848	8.61751e-37		CACNB3	0.595289	4.79996e-25		LRP8	0.402113	0.0374195										GATM	0.617733	0.0433764						IFT81	0.318023	1.1417e-05
				BSDC1	0.45756	2.84995e-14		MAP9	0.498804	1.81408e-19						ZFP2	-0.629965	1.11264e-36		CYLD	-0.361107	7.31572e-25		CEP250	0.590386	0.0393442										CLINT1	-0.390566	0.0452611						IRF8	0.580271	1.18738e-05
				MAP3K4	0.3054	3.52097e-14		MICAL1	0.373694	2.32318e-19						ID1	1.70458	2.05344e-36		KCNA3	0.642499	3.8056e-24		DYNLL2	-0.745579	0.0401889										SHD	-0.338874	0.0457443						PDE2A	0.362289	1.27503e-05
				BTG2	-0.306833	3.52982e-14		TNK2	0.316152	2.76038e-19						SMPD3	0.357346	2.70289e-36		ALG11	-0.333118	4.41386e-24		NINJ1	0.508449	0.0428603										CHST1	0.34093	0.0474745						ANKFY1	-0.304049	1.28871e-05
				POU3F2	0.2622	3.9486e-14		PSD	0.437391	3.437e-19						ASAH1	0.863653	4.23273e-36		ZNF821	0.53716	5.54386e-24		VSTM2L	0.305756	0.0428603										ZFP36	0.293279	0.0495281						TATDN3	0.35772	1.37384e-05
				DUSP23	0.448996	5.26424e-14		ZMIZ1	0.617822	3.93497e-19						DYNLL2	-0.522612	5.42472e-36		ATP6V0D1	0.532902	5.89616e-24		CDC42EP3	0.358497	0.0456657																		EPB41L2	0.347244	1.38363e-05
				SOX4	0.295199	5.46111e-14		ATP6V0D1	0.393542	5.00011e-19						SMYD2	0.642798	5.63673e-36		TMEFF2	0.395605	8.03833e-24		OGFRL1	0.409777	0.0467797																		RNF157	0.887249	1.44893e-05
				RUSC1	0.318411	6.86753e-14		PBX4	0.333907	6.08788e-19						BCL7A	0.932739	6.93223e-36		FSTL5	-0.623378	8.99881e-24		GAS2L1	-0.6685	0.0470977																		TMEM57	-0.790252	1.5498e-05
				ISLR2	-0.251357	8.30608e-14		NDRG2	0.48629	1.05e-18						AKAP7	0.269806	8.48005e-36		TBC1D30	0.316649	1.36897e-23		SSTR2	0.957836	0.0479556																		TRIOBP	0.407691	2.27455e-05
				UBE2O	-0.256263	1.16339e-13		GALNT14	0.405532	1.16725e-18						TYROBP	0.831697	9.13066e-36		PUS3	0.297874	1.88292e-23		FAM181B	-0.567617	0.0491965																		DPP6	0.509882	2.34733e-05
				MMAA	-0.283687	1.22054e-13		DBF4	-0.307147	1.54586e-18						MAF	0.396213	1.97296e-35		FAM134B	-0.397651	2.05191e-23																						EHBP1L1	-0.43359	2.37209e-05
				PEG3	-0.442369	1.27281e-13		LPIN2	0.84455	1.64378e-18						MAGI2	0.613823	3.84992e-35		ZNF250	-0.521189	5.19609e-23																						TCF4	1.13854	2.43085e-05
				MKI67	-0.432704	2.19219e-13		ZCCHC7	-0.336056	7.06075e-18						PDP1	0.821355	4.05973e-35		DNAJC3	-0.497803	6.80904e-23																						FAM49A	0.320692	2.54375e-05
				DNAJC3	-0.336446	2.20449e-13		FAM110A	0.52214	7.48349e-18						ZNF331	0.403651	5.23888e-35		VASH1	0.26711	7.14563e-23																						CNIH2	0.298464	2.58851e-05
				SEZ6L	0.400297	2.92761e-13		ZFYVE9	-0.433687	8.97901e-18						SEZ6	0.838416	5.62224e-35		SYT4	0.544037	7.52027e-23																						MDM2	-0.93601	2.92402e-05
				PHGDH	-0.438958	6.95752e-13		RSPRY1	0.32914	1.00031e-17						AMIGO2	0.353487	8.69225e-35		NELL2	0.352093	7.95534e-23																						RFXAP	-0.283956	3.51382e-05
				EGR1	-0.35914	1.84981e-12		APTX	-0.325628	1.52157e-17						MAP1B	1.07585	9.37337e-35		MAP3K13	0.686247	1.64478e-22																						PHLDA1	0.325831	4.35107e-05
				ZNF197	-0.294545	2.81494e-12		SERINC5	0.397327	1.82719e-17						SPARC	0.853618	1.24814e-34		RBM14	0.351622	1.79259e-22																						LGALS3	0.325708	4.74087e-05
				ZNF250	-0.323532	3.17339e-12		SCG5	0.699377	2.03388e-17						ITM2C	0.502589	1.34911e-34		RYBP	-0.326937	2.03526e-22																						MFAP2	0.349121	5.68257e-05
				PTCD3	0.417649	3.27091e-12		SOBP	0.758182	3.30942e-17						NCOA7	0.298576	1.51029e-34		ZFYVE9	-0.448164	2.09161e-22																						MED28	-0.644093	6.20857e-05
				NDRG3	0.447088	4.44304e-12		SENP5	0.331838	4.14946e-17						SALL1	0.326043	2.32906e-34		PPM1L	-0.303595	5.23422e-22																						JAKMIP1	0.329914	7.11119e-05
				SCN3B	0.714476	5.44941e-12		PARD6A	-0.439519	6.27031e-17						MDM2	-0.327452	2.65235e-34		FAM107B	-0.285483	5.6803e-22																						RGS18	0.421983	7.71255e-05
				HTRA1	0.47583	7.8056e-12		GPR161	0.677388	6.37587e-17						PRKCE	0.664194	5.03476e-34		KIAA2022	-0.262945	6.41556e-22																						CHGB	0.298203	7.76483e-05
				JAKMIP1	0.351857	1.92576e-11		C11orf87	0.502159	8.69278e-17						UBE2QL1	1.35506	5.35795e-34		FAM212A	-0.314349	6.85242e-22																						SORL1	0.760076	8.03144e-05
				CADM4	-0.647551	2.04317e-11		ERC2	0.508893	1.30759e-16						MCM4	0.499635	5.90376e-34		PSD3	0.315159	6.91441e-22																						AUTS2	0.45613	8.11314e-05
				KRCC1	-0.51735	2.68614e-11		FSTL5	-0.283877	1.8953e-16						ATP6V0D1	0.812898	7.0082e-34		ARHGAP33	0.355019	7.16798e-22																						ST3GAL5	0.289976	8.73737e-05
				UBXN2B	0.612356	2.88256e-11		MSI2	-0.41734	2.07395e-16						SLC4A3	1.10625	8.61179e-34		RNF214	-0.411575	7.3435e-22																						SNX16	-0.260284	9.47146e-05
				LPPR4	0.40171	3.73652e-11		UBXN2B	0.721305	2.18135e-16						SPRYD7	-0.660508	9.62862e-34		ZBTB24	-0.624428	7.98079e-22																						RGS2	0.537099	9.76187e-05
				NOL4	0.324761	3.92486e-11		NOL4	0.404649	2.31192e-16						KIAA0922	-0.331133	1.14241e-33		ANKRD32	0.354922	8.39482e-22																						INO80D	0.482273	0.000106858
				RPGRIP1L	-0.395436	8.37186e-11		RAB11FIP4	0.341258	3.72817e-16						MASP1	0.332518	1.9202e-33		SF3B5	0.563479	8.70213e-22																						ST3GAL1	0.502781	0.000126677
				BAG1	-0.257589	1.79537e-10		ELOVL2	0.25552	4.38993e-16						LRRC24	-0.986523	1.92495e-33		ZNF197	-0.378943	9.69795e-22																						MLH3	0.46113	0.000141352
				CEP89	-0.250593	3.22298e-10		MTMR3	0.373705	7.38144e-16						SNCA	1.63654	2.19394e-33		MAF	0.462246	6.56677e-21																						HMGCR	-0.546426	0.000142292
				MXRA8	0.332221	3.79599e-10		TPGS1	-0.574619	7.84213e-16						SF3B5	1.06904	2.83503e-33		MICU1	0.363655	9.1715e-21																						SEZ6L2	0.472242	0.000147574
				DYNLT3	0.32578	6.7422e-10		B4GALNT4	0.427873	1.31245e-15						UXS1	0.67984	2.94897e-33		PCLO	0.594965	1.12741e-20																						ETV1	0.363889	0.000159765
				GZMM	-0.669328	1.19818e-09		BSDC1	0.689717	1.84147e-15						ZMIZ1	0.796569	3.19068e-33		PEX3	-0.321826	1.62788e-20																						ELFN2	0.570845	0.000167873
				CORO1A	-0.502828	1.32086e-09		CCDC141	-0.764903	3.34794e-15						CIB2	0.695917	3.95198e-33		PPP1R1A	-0.726377	3.73964e-20																						ZFHX4	-0.42582	0.000174646
				MYT1	-0.261517	1.34111e-09		RBM41	0.260093	3.39807e-15						KIAA1211	0.529786	1.38771e-32		NAV2	0.440714	8.32507e-20																						MASP1	0.259829	0.000190865
				ATP6V0D1	0.304729	1.35053e-09		SLC1A4	0.325906	3.94609e-15						FARP1	0.496199	1.5907e-32		ARPP21	0.751769	1.06303e-19																						WDR20	0.661071	0.000203143
				CCDC141	-0.611998	1.49575e-09		DPP6	0.5574	6.38088e-15						DCAF7	0.546565	2.24203e-32		TNRC6C	0.585656	1.28862e-19																						DLGAP3	0.292567	0.000207176
				SEZ6	0.367373	3.47314e-09		CTSD	0.279801	6.77544e-15						METTL6	-0.726872	2.31965e-32		LEMD3	-0.348118	3.17764e-19																						LIPA	0.489555	0.000216892
				RNF165	0.54783	3.53387e-09		TIMM21	0.348418	6.96333e-15						SYT5	0.392308	2.47096e-32		C15orf59	-0.381627	3.74337e-19																						GNB5	0.72261	0.000233817
				FOXP2	-0.333623	3.6958e-09		TTLL7	0.443665	8.23812e-15						LEMD3	-0.637091	2.50117e-32		LAPTM4A	0.378025	6.02659e-19																						GPR161	1.26922	0.000243149
				ZNF654	-0.321616	1.10072e-08		DYNLL2	-0.774234	8.23812e-15						PTP4A3	0.512199	2.51947e-32		IFI6	-0.624299	6.33605e-19																						EPB41L1	0.361416	0.000245537
				SPRYD7	-0.329074	1.13502e-08		FRRS1L	-0.253005	8.80102e-15						COTL1	0.454936	2.92176e-32		SMPD3	0.424862	9.63429e-19																						PHYHD1	0.443935	0.00025532
				PTN	0.44733	1.16729e-08		SLC6A1	0.741403	1.76585e-14						EIF2B3	-0.361969	5.06445e-32		MMAA	-0.373947	1.07558e-18																						SCOC	0.676185	0.0002612
				DYNLL2	-0.728807	1.26111e-08		MYO16	0.257557	1.91687e-14						BMS1	1.0111	1.59878e-31		CTSD	0.354179	1.45011e-18																						ZNF250	-0.676332	0.000267211
				SPEG	0.288357	1.26369e-08		SIPA1L1	0.28441	2.31501e-14						PEG3	-0.595128	2.48536e-31		ZNF484	-0.335161	1.67747e-18																						SCG5	1.09084	0.000272469
				TRMT10B	0.304743	2.66649e-08		DCAF7	0.279924	2.43044e-14						GPR85	-0.470818	3.56628e-31		ZFPM2	-0.59966	1.83581e-18																						TMEM59L	0.285381	0.000272469
				SMPD3	0.369351	1.11371e-07		VSTM2L	0.283513	2.8061e-14						RFC1	0.433033	3.98983e-31		BAG1	-0.375469	2.43397e-18																						C10orf12	-0.485897	0.000274244
				FBLN1	0.58247	1.39988e-07		ZYG11B	0.46798	3.81918e-14						SASH1	0.375553	4.21495e-31		OPLAH	-0.39652	2.46964e-18																						DAB2	0.570946	0.000277828
				KLHDC3	0.378218	1.42493e-07		PIP5K1B	0.346789	4.28083e-14						KCNQ2	-0.532535	4.76013e-31		KCNH8	-0.388919	8.96087e-18																						BAG1	-0.373347	0.000293569
				FSTL5	-0.369648	2.08176e-07		INPP1	0.318902	5.6174e-14						UBE2O	-0.364645	6.11289e-31		PPP1R14A	-0.258827	9.2453e-18																						NDRG3	1.02083	0.000302249
				HMGCR	-0.328113	2.27974e-07		RBM14	0.496036	5.66939e-14						PACS1	0.456627	8.20921e-31		SAMD14	0.281737	1.4457e-17																						RNF145	0.629919	0.000310172
				DIRAS3	-0.484361	4.22158e-07		PHGDH	-0.354639	7.23005e-14						NMB	-0.356797	8.5272e-31		RPGRIP1L	-0.401316	1.51354e-17																						RIMS3	0.492548	0.000325572
				SDF2L1	-0.538258	5.26917e-07		LMNB1	-0.452167	9.88215e-14						PLEK	0.359073	9.90273e-31		NUFIP1	-0.258374	2.07244e-17																						TCIRG1	0.385454	0.000405162
				EXOC2	-0.337098	8.55913e-07		DKK3	0.315521	1.05242e-13						POLA2	1.01085	1.08625e-30		CDKL5	0.338427	5.11062e-17																						APOD	0.446893	0.000460445
				SOBP	0.568981	1.13741e-06		LIMCH1	0.368391	1.08055e-13						SEZ6L	0.705447	1.47098e-30		THY1	0.678919	9.40071e-17																						GSDMD	0.297782	0.000660968
				ZMIZ1	0.37877	1.40533e-06		CADM4	-0.665532	2.03967e-13						ZC3H12C	-0.26393	2.13186e-30		ELOVL2	0.28708	1.24944e-16																						GADD45B	0.404328	0.000663055
				MADD	0.309285	1.99535e-06		NRIP3	1.0836	5.0837e-13						C12orf73	0.523435	2.4445e-30		FRMD3	0.377476	1.63294e-16																						S100A10	0.547743	0.000677837
				DKK3	0.362386	2.25888e-06		INO80D	0.399905	7.54607e-13						SOBP	1.2995	2.58074e-30		ST18	-0.521146	2.89985e-16																						ADAMTS7	0.297184	0.000688591
				PAK7	0.320434	2.62937e-06		RPGRIP1L	-0.450652	9.77821e-13						FRMD5	-0.569157	2.65478e-30		MPND	-0.733248	3.60238e-16																						PARP6	0.48711	0.000719583
				SPP1	0.293567	3.04548e-06		MICU1	0.48299	1.06511e-12						CROCC	0.565087	3.07231e-30		TMOD2	0.537362	4.62641e-16																						TMEM176B	0.476175	0.00075192
				MCPH1	-0.297622	3.58852e-06		SESN3	0.320497	1.17842e-12						ADD3	0.32582	3.10138e-30		DBI	0.584764	6.60041e-16																						CENPE	0.907776	0.000818289
				CLSTN3	-0.290294	3.68083e-06		PHACTR3	0.277302	1.20766e-12						SPTBN4	0.594768	3.13073e-30		KLHDC3	0.456153	3.77216e-15																						ZCCHC7	-0.439529	0.000901467
				SLBP	0.258768	4.50747e-06		GADD45G	0.653754	1.553e-12						TRMT10A	-0.35642	4.99812e-30		FSD1	-0.359055	4.22372e-15																						ATP1B2	1.27996	0.000912777
				ZNF485	-0.250283	4.54789e-06		SMPD3	0.527257	2.62893e-12						BCAN	0.446943	5.95948e-30		SNAP25	0.963673	4.79659e-15																						LPL	0.38466	0.00114134
				PAX6	0.282274	5.44438e-06		CCND1	-0.280665	2.66226e-12						ATP6AP1L	0.53311	7.53244e-30		S1PR1	-0.480589	5.01124e-15																						APOE	0.274591	0.0011663
				MDM2	-0.301694	5.78175e-06		LAPTM4A	0.362801	3.21512e-12						PAPOLG	-0.342038	7.55009e-30		CDC42EP3	0.365544	2.33067e-14																						ADD3	0.394471	0.00120659
				MSH6	-0.316389	6.29358e-06		CLU	0.610365	3.99066e-12						ZEB1	-0.575675	1.35381e-29		ID1	0.264902	3.33641e-14																						HIPK2	0.809192	0.00139863
				GP1BB	-0.261905	6.72946e-06		FAM210B	0.292009	5.71549e-12						NRG2	1.05536	1.49999e-29		ZMIZ1	0.365941	3.47871e-14																						SLC25A11	0.577786	0.00170614
				TPGS1	-0.484713	9.00005e-06		FRMD3	0.349158	6.27156e-12						SCN3B	1.31687	1.66958e-29		MED28	-0.463635	3.55704e-14																						ZNF484	-0.358962	0.0017429
				KCNQ2	-0.270683	9.63412e-06		RAB7A	0.324763	7.30042e-12						SLC38A1	0.53368	1.6852e-29		TRIM36	0.408769	7.69725e-14																						PHACTR4	0.551227	0.00207824
				GPM6B	0.443305	1.11153e-05		KCNA3	0.569732	1.0119e-11						NFX1	-0.589973	1.79031e-29		FAM213B	-0.293398	1.70421e-13																						RNASEH2A	-0.252622	0.00211628
				ARPP21	0.97052	1.5261e-05		CSTF3	0.272142	1.30691e-11						TJP1	-0.516785	3.177e-29		KATNAL1	-0.256671	5.96086e-13																						RAB11FIP4	0.310788	0.00218777
				EIF2B3	-0.307284	1.7361e-05		PCDH17	0.325717	1.61773e-11						SLC43A2	0.366401	3.34314e-29		NIM1K	-0.251138	6.40449e-13																						PRDM8	0.288312	0.00218777
				RUNDC3A	0.325618	2.1895e-05		TMEFF2	0.716733	2.56533e-11						PTGDS	-0.41613	3.85924e-29		PDZRN3	0.290452	9.46939e-13																						PHF6	0.347815	0.00220767
				CAMKK2	0.376408	2.26017e-05		FAM98B	-0.330286	4.02049e-11						RFC4	-0.259185	4.51659e-29		PAK7	0.293518	1.11002e-12																						NR4A1	0.499607	0.00228212
				HINT2	-0.300369	2.4006e-05		TRMT10B	0.342803	4.09206e-11						FAM161B	-0.254	5.48389e-29		PCDH19	0.254972	1.65712e-12																						ATF3	0.52987	0.0023519
				C3orf14	0.291406	5.25953e-05		CAMKK2	0.351322	4.557e-11						DNAJC3	-0.626863	8.57618e-29		RAI14	-0.325563	1.88712e-12																						TAGAP	0.546774	0.00259703
				KIF20B	-0.472906	5.31497e-05		POU2F1	0.533505	4.69851e-11						LIMCH1	0.477011	1.1301e-28		MSH6	-0.316564	1.90459e-12																						GRIPAP1	-0.413833	0.00278222
				HEXB	-0.340513	5.61951e-05		MYO6	-0.268634	8.39135e-11						ZIC1	-0.344825	1.16971e-28		SCG5	0.65514	2.87284e-12																						EMC1	0.468162	0.00279891
				IKZF4	0.293268	6.02619e-05		ID2	0.732118	1.57957e-10						FAM110A	0.532745	1.49519e-28		CLINT1	-0.393278	3.02179e-12																						BIN2	0.493132	0.00304292
				ASRGL1	0.459572	7.19726e-05		MAP3K13	0.75697	1.83781e-10						GTDC1	0.756383	1.62006e-28		DNAJC2	-0.30095	3.86829e-12																						MSH6	0.292321	0.00322002
				ST18	-0.602704	7.37788e-05		MEF2C	0.792847	1.86801e-10						ATXN7L2	-0.265625	1.8166e-28		KIAA1328	-0.412594	4.0697e-12																						MCF2L	0.456344	0.00346818
				NDP	0.364459	8.83733e-05		PAK7	0.68317	1.99555e-10						SDC3	0.755818	1.83752e-28		MYEF2	-0.366681	5.08834e-12																						ZNRF1	0.331744	0.00376794
				SYT7	0.326339	0.000109848		SLC43A2	0.258393	2.32879e-10						SCG5	1.28147	1.88868e-28		NARFL	0.339776	5.18825e-12																						TLK1	-0.652608	0.00409252
				BLOC1S3	-0.275111	0.000250994		CLDN12	0.299593	2.47599e-10						IGFBP5	0.73601	2.05553e-28		EPHX1	-0.330949	6.71149e-12																						CD68	0.345366	0.00449635
				NREP	-0.278645	0.000312389		PSD3	0.272251	3.40005e-10						CTSB	0.752821	2.1419e-28		THSD7A	-0.650037	7.9875e-12																						CEP250	0.862425	0.00489516
				B4GALNT4	0.297967	0.00108403		FAM213B	-0.320854	5.80572e-10						ESAM	0.402794	2.76641e-28		KIF9	-0.255736	9.81156e-12																						NFKBIA	0.345753	0.00489516
				ID2	0.796231	0.00114487		GDAP1	0.43067	5.86787e-10						DOPEY1	-0.52576	4.4639e-28		LMTK2	-0.445036	2.2771e-11																						PRPF38A	-0.475204	0.00579702
				TMOD2	0.559997	0.00115454		FAM13C	-0.398532	6.24371e-10						C10orf35	0.553177	4.47406e-28		HINT2	-0.284272	3.46681e-11																						CFD	0.63429	0.00621508
				CAMKV	0.33582	0.00147171		DBI	0.476129	7.36105e-10						TTC21B	-0.447268	4.77905e-28		NFX1	-0.51011	3.8885e-11																						DACH1	-0.300874	0.00632402
				GADD45G	0.48526	0.00186686		HNRNPUL1	0.25631	1.30587e-09						ABCA5	0.506971	5.35411e-28		RAB7A	0.322117	4.26327e-11																						ZMAT4	0.292949	0.00705777
				SIPA1L1	0.300679	0.00343757		ANKS1B	0.690123	1.31044e-09						ATP1B2	0.854277	7.52458e-28		MAP7D2	-0.407572	4.57509e-11																						SMPD3	0.502874	0.00724315
				PRSS12	0.647356	0.00355248		SYNPR	0.569731	1.48481e-09						KIF20B	-0.946961	8.4843e-28		MCPH1	-0.282686	5.98516e-11																						C2orf40	0.353605	0.00756253
				MFAP2	0.402879	0.00376619		CREG1	0.401065	3.13113e-09						CEP164	-0.383855	8.61982e-28		GADD45G	0.577409	9.11634e-11																						MAP1A	1.21167	0.00767196
				THSD7A	-0.279793	0.00415893		SLBP	0.294157	3.80521e-09						CELF4	0.771354	9.10098e-28		EPN2	0.655429	2.7899e-10																						ZNF565	-0.277597	0.00872753
				SYT5	0.39988	0.0047532		AK9	0.382355	7.16718e-09						ASRGL1	0.609148	1.11298e-27		DPP6	0.481911	6.63269e-10																						BRMS1L	-0.374533	0.00895472
				FAM134B	-0.261712	0.00523342		SPRYD7	-0.321025	8.53801e-09						FOXP1	0.752884	1.33032e-27		AMER1	-0.33869	7.1203e-10																						ALAD	-0.505881	0.00934603
				PPP1R14C	0.325372	0.00656504		NANOS1	0.280033	8.9134e-09						MEIS3	0.640139	1.56486e-27		FAM65B	0.356768	7.7256e-10																						C14orf93	-0.31425	0.00950709
				SEZ6L2	0.359145	0.00768558		FBXL17	-0.314614	9.65628e-09						HDX	-0.685383	1.81162e-27		KIF22	0.312876	8.36472e-10																						PLXDC2	0.555955	0.009978
				ACTR10	-0.286005	0.011386		ZNF618	0.323283	1.05747e-08						METRNL	0.673856	2.16889e-27		SYT16	-0.423183	1.70378e-09																						SEMA6D	0.337454	0.0101207
				ACBD5	-0.334207	0.014395		LY6H	0.338534	1.17547e-08						STOX2	0.756807	2.32542e-27		FERMT2	-0.365735	1.89528e-09																						TST	-0.619842	0.0121631
				NFX1	-0.433675	0.0196491		MADD	0.31326	1.32064e-08						PCLO	1.43469	2.36228e-27		RNF208	-0.315361	1.95935e-09																						RAB7A	0.43401	0.0126165
				SCG5	0.572854	0.0243397		LTBP4	0.251223	1.53113e-08						CEP170B	0.305945	2.56126e-27		ZMAT4	-0.455671	2.65987e-09																						C9orf41	-0.515639	0.0132709
				NEFM	-0.466277	0.0257257		MDM2	-0.286751	1.53753e-08						REEP1	0.70196	3.09258e-27		FSD1L	-0.359913	3.18964e-09																						HNRNPUL1	0.423038	0.0135721
				FAM213B	-0.260728	0.0412606		GAS2L3	0.786457	1.87603e-08						NOL4	0.564045	3.92163e-27		GPR161	0.812997	3.48261e-09																						GPCPD1	-0.359804	0.0137251
								SNX32	0.273345	2.0554e-08						RALGPS2	0.366036	4.04647e-27		GPR85	-0.281199	4.04409e-09																						MYSM1	-0.490599	0.0150942
								FSD1	-0.322491	2.10717e-08						ANKRD31	0.356181	4.20337e-27		TCF7L2	-0.582676	5.8621e-09																						EGLN3	-0.878701	0.0161831
								SNAP25	0.503616	3.21266e-08						ELMOD1	0.851552	6.18674e-27		BOLA3	0.305617	7.86287e-09																						DACT1	0.389044	0.0190061
								SLC25A39	0.380886	3.64249e-08						POLDIP3	0.583257	8.22905e-27		ST3GAL5	-0.344245	9.26974e-09																						TPGS1	-0.880172	0.0190061
								ZNF250	-0.32294	4.81706e-08						ZMAT4	-0.586941	9.68024e-27		PJA2	-0.331491	1.1573e-08																						CENPF	-0.265642	0.0194306
								KIF9	-0.314355	1.13732e-07						LMNB1	-0.700836	9.78845e-27		PTGDS	-0.277106	1.39327e-08																						C12orf45	0.440176	0.0200291
								DCLK1	0.393216	1.21243e-07						C9orf64	-0.714375	2.53756e-26		KRCC1	-0.51656	1.52719e-08																						CLEC11A	0.330114	0.0206452
								ZNF197	-0.344232	1.78183e-07						CAMKV	0.920815	2.86494e-26		44442	0.483307	1.73829e-08																						SLAIN1	0.366306	0.0244703
								CORO1A	-0.524581	1.87741e-07						ERC2	0.544924	3.28445e-26		FAM161B	-0.298621	3.02218e-08																						DBN1	0.330755	0.0259835
								ASPH	0.257362	2.20213e-07						RNF214	-0.663341	3.35022e-26		EGR1	-0.698973	5.89393e-08																						PCDH19	1.09901	0.0267004
								KIF20B	-0.337542	3.01044e-07						ST3GAL5	-0.275881	4.53865e-26		EDEM3	-0.325636	1.05115e-07																						NUFIP1	-0.441824	0.0309097
								FAM107B	-0.284767	3.28601e-07						TRPC1	-0.310913	7.8011e-26		ARHGDIG	-0.426448	1.30183e-07																						PSD3	0.493687	0.0339682
								SCG3	0.592498	3.84066e-07						C3orf14	0.868101	7.90419e-26		MTUS2	-0.32693	1.3278e-07																						SLC43A2	0.314832	0.0341514
								PCDH10	0.376118	4.52837e-07						FAM210B	0.655817	8.11445e-26		SLC1A1	-0.344099	1.86455e-07																						SPARCL1	0.564957	0.0370151
								VASH1	0.346187	4.73658e-07						GOLGA5	-0.359056	9.31281e-26		FAM89B	0.418486	2.25931e-07																						GPX1	0.302728	0.0372139
								DCTN2	0.292705	4.79937e-07						RGS10	0.916678	1.41887e-25		ACTR6	-0.362888	2.48096e-07																						RUSC1	0.435992	0.0399997
								METTL6	-0.29431	5.02751e-07						GZMM	-0.957011	1.8342e-25		CUL1	-0.303248	3.77099e-07																						HMHA1	0.713984	0.0413005
								AKAP12	0.379185	5.52882e-07						DPF3	-0.410924	2.27912e-25		HECTD4	-0.268765	4.34559e-07																						ZMIZ1	0.875947	0.0452087
								LIMA1	0.551095	6.65139e-07						BCAS3	-0.477069	2.60713e-25		MAGI2	0.473081	4.3822e-07																						BTG2	-0.547622	0.0452087
								PROCA1	-0.35039	9.88542e-07						ACTR6	-0.332016	2.68745e-25		POU2F1	0.594819	4.89158e-07																						CREG1	-0.469283	0.0483042
								DCP2	0.442202	1.00984e-06						PIAS4	-0.355424	3.18201e-25		WDR34	-0.332376	7.31331e-07																						IFT57	-0.251952	0.0488179
								MPND	-0.689721	1.43095e-06						CTSD	0.452073	5.41284e-25		APC2	0.444703	1.7919e-06
								EGR1	-0.698506	2.20314e-06						CD37	0.359992	5.4951e-25		SPP1	0.303137	2.76733e-06
								SEZ6L2	0.441918	2.60129e-06						GTPBP3	0.696642	7.58863e-25		ISYNA1	-0.479325	5.40183e-06
								NCOA7	0.253672	3.55544e-06						PEX3	-0.330939	1.44051e-24		PPP1R15A	-0.31028	7.49998e-06
								BTG1	0.303611	3.63765e-06						SGSM1	0.356386	2.3885e-24		RTN1	-0.294119	8.36346e-06
								MTMR7	0.250668	3.91851e-06						CAMKK2	1.13828	2.466e-24		KCNQ2	-0.309451	1.54884e-05
								ZFP2	-0.491389	4.78412e-06						HCFC1R1	0.530303	3.27887e-24		LRPAP1	0.430487	2.27995e-05
								KIF3B	0.296825	5.45655e-06						HEBP2	0.598627	3.50937e-24		SLC6A1	0.695183	3.93424e-05
								ZC3H8	0.340576	7.87826e-06						TBC1D30	0.674554	3.74797e-24		CHL1	0.284071	4.67943e-05
								GSE1	0.546355	8.30454e-06						LY6H	0.683023	5.84663e-24		NTN4	0.591313	5.69602e-05
								SLC22A17	0.333054	9.65982e-06						RYBP	-0.252953	6.8213e-24		PODXL2	-0.465038	6.62485e-05
								ZBTB16	0.346445	1.08579e-05						ZNF618	0.619064	7.08541e-24		BCL7A	0.518652	8.23364e-05
								44442	0.480636	1.34613e-05						HOPX	0.660931	7.64442e-24		DCLK1	0.310652	8.72069e-05
								KIAA1107	-0.40774	1.93877e-05						SSTR2	0.937741	7.74175e-24		HMGCR	-0.30958	0.000117045
								ABCA5	0.416256	2.52459e-05						FRRS1L	-0.461931	8.65664e-24		SCG3	0.456487	0.000139435
								MTSS1	0.536618	4.47807e-05						TMOD2	1.24292	9.57732e-24		CCND1	-0.296858	0.00015936
								ARMC2	0.30042	5.07783e-05						TBC1D19	0.755354	1.23518e-23		NR2C2	-0.284256	0.000206277
								PCIF1	0.396913	6.30178e-05						GADD45B	0.302082	2.02554e-23		GDAP1	0.478638	0.000350077
								RNF180	0.2788	8.56182e-05						RAMP2	0.283651	2.25814e-23		CPE	-0.56046	0.000421411
								CCDC173	-0.366635	9.69163e-05						SNX32	0.455218	3.19943e-23		KAT6B	-0.254431	0.000514021
								MYT1L	0.93756	0.000131237						COBL	0.378316	3.48462e-23		L3MBTL3	-0.321438	0.00078313
								AMN1	0.430331	0.00014064						CYB5RL	-0.284517	7.77736e-23		DCAF7	0.314673	0.000821434
								MKI67	-0.383573	0.000149203						SYT4	1.28489	8.80387e-23		BCAS3	-0.475423	0.000851402
								IFI6	-0.590709	0.000161764						MXI1	1.06835	1.07325e-22		C3orf14	0.529586	0.00118717
								CAMK4	0.367995	0.000178971						HEBP1	0.39185	1.15352e-22		RELN	-0.393471	0.00247072
								WDR76	-0.509341	0.000211103						PPP1R14C	0.851894	1.51043e-22		TSPAN2	0.250458	0.00247944
								NEFM	-0.27979	0.000214172						EPB41L1	0.921159	1.65333e-22		CENPF	-0.40435	0.00262954
								BTG2	-0.365668	0.000322437						ZDHHC13	0.454314	2.96417e-22		ELFN1	0.549432	0.00272066
								FILIP1L	0.564337	0.000354335						DNAJC18	0.93622	3.26946e-22		PPME1	-0.334318	0.00746771
								RBM33	0.316977	0.000368547						SESN1	0.267555	3.95234e-22		NUFIP2	-0.2696	0.012746
								BCAS3	-0.309208	0.000379872						DCTN2	0.39152	5.18109e-22		SLAIN1	0.447489	0.0136347
								OPLAH	-0.313709	0.000401471						SYNPR	1.97755	7.46585e-22		NXPH2	0.308069	0.021035
								CCDC146	0.273616	0.000447711						RAP1GAP	0.674583	8.24477e-22		KAZN	-0.251686	0.0222581
								KRCC1	-0.415132	0.000454931						HOMER1	0.515533	8.99433e-22		AHI1	-0.251105	0.0281112
								MTPAP	0.320278	0.000455222						GPM6B	1.15306	1.04456e-21		EXOC8	-0.27756	0.0329597
								PPP1R1A	-0.410346	0.000479717						DPH7	-0.434458	1.06158e-21
								PGM2L1	0.342964	0.000580652						ZFP36L1	0.572912	1.06372e-21
								BTBD9	-0.583556	0.000648699						ZBTB24	-0.270445	1.31209e-21
								HIPK2	0.352636	0.000727612						FAM107B	-0.503942	1.85484e-21
								LONP2	0.43742	0.000730825						CRBN	0.320609	2.00599e-21
								C12orf65	0.457474	0.0010176						CERS1	-0.92344	2.27633e-21
								FAM89B	0.483142	0.0011607						RBM41	0.557891	2.54167e-21
								TBC1D19	0.667133	0.00150453						NELL2	0.961705	2.71534e-21
								CBLL1	-0.267296	0.0015203						LRRCC1	-0.619936	3.74648e-21
								RUNDC3A	0.53459	0.00153622						ZFP36L2	0.299259	4.87449e-21
								ARL5B	-0.325054	0.00172447						MYT1	-0.539759	5.5698e-21
								RNF214	-0.555935	0.00225677						IER5L	-0.973851	6.37589e-21
								POU2F2	0.460414	0.00307856						MED6	-0.759967	7.93122e-21
								TLE2	0.351277	0.00337652						KDM7A	-0.472617	8.05799e-21
								TCF12	-0.367132	0.00340273						CCND1	-0.486771	8.58547e-21
								SEZ6L	0.44923	0.00474575						ID2	0.771372	9.16525e-21
								MYEF2	-0.290902	0.00489276						GP1BB	-0.363723	1.1415e-20
								ZFHX3	-0.599384	0.00506485						TPGS2	0.480346	1.25995e-20
								PSMG4	-0.582573	0.0057458						RAMP1	1.12355	1.26743e-20
								SALL1	0.621719	0.00590864						RIMS3	0.94616	1.63439e-20
								TLK1	-0.622058	0.00764008						HEXB	-0.343504	1.74406e-20
								ANKRD32	0.257443	0.00938603						TLK1	-0.304413	1.84281e-20
								C3orf14	0.560755	0.00949378						SNUPN	0.295178	2.1229e-20
								RBM28	0.275333	0.00962463						DCLK1	0.80613	2.79364e-20
								RIMS3	0.432016	0.0108457						FBXO33	0.762953	2.80461e-20
								CCND2	-0.304098	0.014435						SYNE1	0.422507	3.08696e-20
								SPAST	-0.306681	0.0155762						EPB41L2	1.81216	3.36438e-20
								CHL1	0.394451	0.0167939						RRP1B	-0.284019	3.50535e-20
								SLAIN1	0.621737	0.0173543						GNB5	0.470907	3.62374e-20
								REEP1	0.314996	0.0188187						PMPCA	0.299018	4.91269e-20
								CEP78	-0.268587	0.0215924						WBSCR17	0.452783	5.03866e-20
								ZBTB18	0.425517	0.0414787						BACE2	0.341667	5.25916e-20
																GPR12	0.46081	5.30027e-20
																OPLAH	-0.447875	6.87738e-20
																BTBD9	-0.780581	8.04756e-20
																SPAST	-0.595182	1.04714e-19
																PPP1R1A	-0.774824	1.94025e-19
																TYW5	-0.309932	4.37567e-19
																IKZF4	0.295138	4.40076e-19
																MBD5	0.518462	5.02825e-19
																LPIN2	0.544544	5.04742e-19
																UBE2T	0.610392	5.96663e-19
																CCDC176	0.373262	7.44971e-19
																B4GALNT4	0.833483	7.97553e-19
																FSD1	-0.261032	9.33192e-19
																CNTNAP2	-0.698258	1.34071e-18
																C9orf41	-0.439376	1.84921e-18
																EGR1	-0.69769	2.37289e-18
																ZBTB11	-0.346745	2.48658e-18
																MED28	-0.519341	3.49344e-18
																ST18	-0.670812	5.8148e-18
																F12	0.352111	6.29726e-18
																CD9	0.314044	7.11584e-18
																MYO16	0.259465	1.01444e-17
																CSTF3	0.398437	1.02194e-17
																ANO3	0.342731	1.02761e-17
																MYEF2	-0.264132	1.03331e-17
																ZNF570	-0.358596	1.44952e-17
																MTPAP	0.509693	1.60345e-17
																L3MBTL1	0.29671	2.22115e-17
																SLC30A9	-0.541622	3.09566e-17
																FAM213B	-0.523763	3.91399e-17
																CYLD	-0.302816	4.93663e-17
																NFIB	0.907227	6.02357e-17
																STXBP1	0.47987	6.34754e-17
																44442	1.28428	7.18927e-17
																ZBTB20	0.517563	8.89181e-17
																RASA1	-0.309885	1.06233e-16
																ZC3H8	0.302781	1.1852e-16
																TMTC4	0.376301	1.30096e-16
																ZFP36	0.928056	1.45365e-16
																TAGAP	0.411039	2.8407e-16
																GDAP1L1	0.258436	2.84575e-16
																BNIP3L	0.747247	2.86602e-16
																TRIM37	0.310378	4.36775e-16
																PNOC	0.396716	4.86416e-16
																MYO9A	0.354141	6.70096e-16
																HMGXB3	-0.638817	7.08833e-16
																C12orf45	-0.326932	8.82523e-16
																ZFPM2	-0.766223	9.06006e-16
																ADCYAP1R1	0.897747	1.12531e-15
																RCOR3	-0.335343	1.20457e-15
																PCP4	0.777174	1.40667e-15
																SAMD14	0.379708	1.47179e-15
																NUP93	0.345171	1.65078e-15
																SPRY1	0.703234	1.66808e-15
																THTPA	0.392848	1.85767e-15
																CCS	-0.536916	1.90664e-15
																MFSD2A	0.505806	2.72811e-15
																FAM84A	0.469895	2.89303e-15
																NIM1K	-0.34571	3.78503e-15
																TMEM238	-0.499341	5.63537e-15
																APC2	1.24363	5.68379e-15
																ROR1	0.686446	5.73263e-15
																GNG11	0.872731	5.82157e-15
																MYT1L	1.5025	7.35638e-15
																MICU3	-0.398091	8.23215e-15
																MIS18BP1	0.567628	8.60475e-15
																SIPA1L1	0.275742	9.95976e-15
																SYNRG	-0.460864	1.67776e-14
																NRP1	0.767141	1.93626e-14
																KCNMB4	0.892898	1.93952e-14
																DNPH1	0.325267	2.04001e-14
																LRIF1	-0.719213	2.34951e-14
																LYVE1	0.53968	2.35742e-14
																NFAT5	0.262985	4.3927e-14
																C1QB	0.615398	4.40736e-14
																VLDLR	1.14607	5.61887e-14
																GAMT	0.597939	8.58527e-14
																SAMSN1	-0.704981	9.62045e-14
																PCSK7	0.635301	1.04638e-13
																AP2M1	0.581232	1.28517e-13
																ZNF23	0.268395	2.00934e-13
																C11orf49	0.972612	2.16944e-13
																DDIT3	0.281959	2.65902e-13
																CNIH2	0.376629	3.0725e-13
																WFDC2	1.09513	3.13289e-13
																BCOR	-0.391533	4.22648e-13
																CSRNP2	-0.267983	5.35686e-13
																CEP78	-0.503365	5.48774e-13
																LPL	1.05176	5.97595e-13
																KITLG	-0.311974	6.02416e-13
																ZNRF3	0.333235	9.44841e-13
																MPND	-0.454459	1.15503e-12
																LRFN5	0.823867	1.47993e-12
																VGLL4	-0.390313	1.59946e-12
																C8orf46	0.253962	3.01477e-12
																RGS2	0.296694	3.73076e-12
																TNC	0.650423	4.0976e-12
																TRPS1	0.448981	5.6223e-12
																EZH2	-0.767029	5.67498e-12
																LMO4	0.963997	6.40573e-12
																ZNF692	0.409057	7.53751e-12
																STXBP4	-0.283196	1.02959e-11
																LEF1	-0.398567	1.06835e-11
																NOP9	-0.282519	1.09161e-11
																PTGFR	0.515042	1.78545e-11
																KIAA0825	0.964025	2.99866e-11
																ARL5B	-0.3494	3.6334e-11
																KIAA1524	1.21017	4.4868e-11
																ERCC2	0.476038	5.03726e-11
																METTL13	0.603363	5.20639e-11
																PLXDC2	0.949702	5.38918e-11
																CCSER1	-0.750129	5.42974e-11
																ZNF250	-0.656749	6.23203e-11
																RND3	-0.524774	6.38299e-11
																MFSD6	-0.46108	9.25262e-11
																PPME1	-0.308213	1.1977e-10
																NUPL1	-0.462199	1.20481e-10
																UBOX5	0.252936	1.33225e-10
																PGM2L1	0.863862	1.35607e-10
																ZNF786	0.393818	1.74731e-10
																HES4	0.296881	2.23255e-10
																ZBTB18	0.879862	2.32936e-10
																AATF	0.605107	3.42834e-10
																AK9	0.814053	4.70238e-10
																IL16	0.633787	5.18762e-10
																GAD1	0.564009	5.27061e-10
																STK17A	-0.318969	5.59157e-10
																AGPAT4	0.832416	5.94025e-10
																MYSM1	-0.28126	6.23808e-10
																RFC3	-0.286829	9.15953e-10
																FAT4	-0.442076	9.75331e-10
																POLR3A	0.497625	1.11354e-09
																SYT13	1.26041	1.46664e-09
																TMCC2	0.27696	1.78759e-09
																ARPP21	0.583113	1.93173e-09
																GPATCH2L	0.591582	1.95362e-09
																C1orf216	0.787689	2.24873e-09
																MLF1	-0.523409	2.80636e-09
																GRIPAP1	-0.464596	2.82606e-09
																FNBP1L	0.31963	3.52842e-09
																LRRC8A	1.08836	3.72013e-09
																BTG1	0.444382	4.79617e-09
																C1orf115	0.847059	5.59962e-09
																TTC13	-0.453694	5.84441e-09
																LIX1	0.415648	5.85248e-09
																VASH2	0.544382	8.91115e-09
																RASGEF1B	-0.287221	1.07888e-08
																ISLR2	-0.381005	1.14242e-08
																ZKSCAN2	0.321918	1.19978e-08
																RIMBP2	0.354294	1.24634e-08
																SESN3	0.897244	1.81117e-08
																KIAA0368	0.282076	1.93747e-08
																DBI	1.18639	2.02551e-08
																ZNF3	0.661161	2.22843e-08
																PCDH17	1.12365	2.57583e-08
																TCF7L2	-1.09409	2.7615e-08
																MAP1A	0.460097	5.37943e-08
																RAB13	0.524703	5.79913e-08
																SERINC5	0.44626	5.9226e-08
																FSTL5	-0.570753	6.12874e-08
																FAM214A	-0.549672	7.12791e-08
																NLE1	0.884358	9.31884e-08
																RUSC1	0.49033	9.63999e-08
																PHYHIPL	-0.851062	1.22276e-07
																AKAP12	0.586379	1.26138e-07
																PTPRCAP	0.348769	1.37382e-07
																ATCAY	1.08505	1.39169e-07
																PRDM8	0.462579	1.4171e-07
																NEURL1	0.262005	2.25651e-07
																FAM13C	-0.412152	2.59335e-07
																ZNF654	-0.361104	2.90072e-07
																ITGB1	0.419584	4.22445e-07
																MPP6	0.333384	4.29963e-07
																RBM27	-0.465083	5.02517e-07
																BPGM	0.910009	5.13997e-07
																MLC1	0.39291	5.65358e-07
																DNMT3A	0.496973	6.05619e-07
																TMF1	-0.647693	6.69221e-07
																VWF	0.356642	7.04298e-07
																ITM2B	-0.639808	7.22954e-07
																MSI2	-0.487636	7.32918e-07
																BCL11A	0.673725	8.24734e-07
																COL6A2	0.270309	8.38141e-07
																IL27RA	0.287636	9.30043e-07
																GFRA2	0.461077	9.62808e-07
																ACTR10	-0.270507	1.26878e-06
																PDE1A	0.572417	1.3724e-06
																POLR1E	-0.255203	1.59718e-06
																SNAPC3	-0.550832	1.70386e-06
																METTL16	-0.543998	2.15433e-06
																TSC22D1	0.384579	2.43145e-06
																TGFB2	0.288457	2.91688e-06
																SUV420H1	-0.412748	4.66621e-06
																SPATA6	0.664673	4.7276e-06
																PHF20L1	0.308084	6.37003e-06
																SYT16	-0.939754	6.38506e-06
																C11orf63	0.266017	7.51899e-06
																KIF3B	0.64549	9.18494e-06
																ZNRF1	1.13229	9.21715e-06
																C15orf59	-0.57946	9.41278e-06
																ARGLU1	0.732346	1.1234e-05
																MYO1B	-1.00268	1.20996e-05
																IGFBP7	0.418113	1.61831e-05
																C9orf89	-0.449921	1.95974e-05
																RAB26	0.255437	2.10114e-05
																DZIP1	0.598977	2.75386e-05
																TPGS1	-0.691519	4.38697e-05
																HMGCR	-0.497981	4.97609e-05
																MAPK8IP1	0.473787	7.62594e-05
																GPM6A	0.646294	9.93863e-05
																RAB11FIP4	0.911286	0.000110933
																SPP1	0.589523	0.000144605
																RAD50	0.6116	0.000171548
																PDPK1	0.597725	0.000173396
																TTC28	0.829577	0.000181371
																UCHL1	0.847145	0.000227356
																C1orf64	0.36681	0.000251185
																KIF9	-0.611248	0.000295847
																MT3	1.0859	0.000400468
																DPYSL5	0.896664	0.000404664
																PTPRZ1	0.329228	0.000433892
																TUBGCP5	0.643565	0.000434343
																TDG	0.571366	0.0004594
																RPGRIP1L	-0.571932	0.000823401
																MEF2C	1.47188	0.000908615
																NDEL1	0.393315	0.000908615
																PRRT3	0.569586	0.000915083
																LTBP1	1.72895	0.000920663
																EPB41L4A	0.305214	0.0010084
																ZNF35	-0.26181	0.00140298
																ZFP14	0.413927	0.00140578
																TNK2	0.898699	0.00141422
																NOL11	-0.510646	0.00150434
																PCDH18	1.18621	0.00164996
																STMN2	0.474399	0.00170483
																BAG1	-0.301715	0.00184522
																MSH6	0.319239	0.00191764
																ZNF287	-0.265623	0.00202443
																SHOC2	0.533995	0.00242018
																PLEKHA6	0.498029	0.00270228
																PPM1L	-0.293458	0.0028287
																CLEC11A	0.333436	0.00295792
																FLT1	0.582752	0.00377291
																ASPH	0.291415	0.00384981
																SENP5	0.403439	0.00411715
																MADD	0.566573	0.00467503
																LSR	-0.306288	0.00615394
																SHD	-0.897282	0.00701294
																AK5	0.430782	0.00781672
																GNG8	0.273597	0.0123408
																NME7	-0.350397	0.0125458
																S1PR1	-0.558569	0.0129419
																EPG5	0.288067	0.0130606
																RNGTT	-0.590873	0.0142809
																DUSP23	0.769037	0.0158665
																DYNLT3	0.550841	0.0167815
																APBB3	0.34004	0.0205631
																AGTPBP1	0.463723	0.0225046
																RAD54L	0.62959	0.023032
																PHF6	0.588014	0.0231348
																PDIK1L	-0.538831	0.0234875
																MTF2	-0.349167	0.0261504
																GMFG	0.568074	0.0299841
																SCG3	0.698444	0.0304626
																TNRC6B	0.477008	0.0448101
[truncated: 18 more columns]

## Sheet: Table S8
Astro1				ExN				NascIntN				OPC1				EGL-GranN-trans				IntN				OPC2				NPC1				MSN				Astro2				Microglia1				Microglia2				Endo1
DEGs	avg_logFC	p_val_adj		DEGs	avg_logFC	p_val_adj		DEGs	avg_logFC	p_val_adj		DEGs	avg_logFC	p_val_adj		DEGs	avg_logFC	p_val_adj		DEGs	avg_logFC	p_val_adj		DEGs	avg_logFC	p_val_adj		DEGs	avg_logFC	p_val_adj		DEGs	avg_logFC	p_val_adj		DEGs	avg_logFC	p_val_adj		DEGs	avg_logFC	p_val_adj		DEGs	avg_logFC	p_val_adj		DEGs	avg_logFC
NDRG3	0.258926	1.58667e-107		NDRG2	0.461248	0		BCAN	0.362065	3.06369e-254		APOD	1.07264	6.99094e-52		GNAZ	0.391101	8.35981e-268		NNAT	0.886425	0		GNAZ	0.30672	4.68924e-289		ATP6V1C1	-0.298038	1.62585e-304		HES1	0.332942	5.14833e-209		TNK2	0.303289	4.13542e-139		ZFP36	0.546369	4.43563e-08		GADD45B	-0.304681	1.14617e-99		COL9A2	0.282606
SOBP	0.257596	2.25674e-106		CDC42SE2	0.416356	0		CNOT11	-0.37607	3.32429e-241		ADCYAP1R1	0.291906	4.06073e-46		KMT2B	-0.497475	2.20873e-259		NDRG2	0.494828	0		ZBTB11	-0.304632	5.61633e-255		TYW5	-0.359252	1.08057e-294		CCDC168	-0.471597	2.73328e-199		APOD	0.511413	3.79385e-124		CCDC141	-0.314671	3.03181e-07		MXI1	-0.312164	4.24438e-83		MRPL3	-0.313693
ARPP21	0.273197	5.78897e-103		SH3TC1	0.407124	0		ETV1	0.25815	6.37297e-237		BCAN	0.662723	3.81808e-42		GOT1	-0.328892	7.05654e-254		CDC42SE2	0.442723	0		MICU3	-0.447458	2.61842e-251		TMEM53	-0.26588	2.18229e-280		CCDC97	-0.300387	2.42883e-198		IGFBP5	0.273212	4.50596e-110		RGS1	0.584034	1.49787e-06		SLC22A17	-0.316321	8.08518e-82		MFGE8	0.32395
SLC10A4	0.2617	1.88579e-98		GNAZ	0.391996	0		AQP4	0.274206	2.43326e-205		GNAZ	0.32366	9.96621e-41		PHACTR1	-0.374703	3.4331e-252		C10orf35	0.346198	0		MAPK8IP1	-0.425967	3.69901e-248		CCDC97	-0.289867	1.17116e-278		CXCR4	0.272258	7.25676e-189		FAM98A	-0.52913	1.19956e-103		MYC	0.374709	2.77759e-06		SOX6	-0.388828	2.47662e-78		ATP1B2	0.423758
CDC42SE2	0.339392	3.47306e-97		C12orf73	0.3708	0		MYBBP1A	-0.451771	2.06406e-186		TGFB2	0.285305	6.47928e-39		CNOT11	-0.571959	2.91156e-243		C11orf87	0.32042	0		NDRG3	0.251816	1.22705e-241		C9orf89	-0.282599	1.28662e-268		DNAJC18	-0.396153	8.80699e-187		TSC22D1	-0.450561	2.93412e-101		ZFP36L1	0.561229	4.42417e-06		NOL11	-0.559602	2.54947e-77		C8orf46	-0.279564
BLVRB	0.274331	4.77855e-91		C10orf35	0.366793	0		GNAZ	0.293408	1.5295e-184		APC2	0.261909	4.31279e-38		C10orf35	0.271028	1.71637e-239		DOK4	0.304177	0		KMT2B	-0.39927	1.78089e-241		FGD4	-0.269293	7.26978e-254		NMB	-0.370297	2.27099e-185		PRPF4	-0.288608	5.37952e-100		BACE2	0.263872	4.47958e-06		C14orf37	-0.37422	3.94076e-72		NDRG2	0.319718
ZFP36	0.574256	6.89371e-91		GADD45G	0.365359	0		CIAPIN1	-0.431509	2.16252e-180		SLC2A1	0.283826	4.46703e-37		PYROXD1	-0.519159	1.2725e-237		ITM2C	0.276451	0		C9orf41	-0.334231	1.62871e-240		PARD6B	-0.320202	1.09915e-241		BCAN	0.420448	1.9026e-182		MAPK8IP1	-0.363336	3.07824e-97		MLF1	0.273935	6.40922e-06		PPME1	-0.457389	1.79178e-71		FAM89B	0.36451
CMTM5	0.343964	7.75594e-87		NPTXR	0.356766	0		C12orf73	0.321456	2.29961e-180		NDRG3	0.384513	1.039e-36		RPUSD4	-0.361263	2.90116e-237		BCAN	0.273394	0		ANKFY1	-0.394922	2.97371e-228		SOX9	-0.369849	1.54821e-241		ZFYVE27	0.278205	2.93123e-180		METTL16	-0.482991	4.81747e-97		CD83	0.499069	2.05688e-05		APOD	0.286349	3.25128e-71		CREG1	-0.304859
GRN	0.299705	1.04585e-86		CREB3L4	0.335915	0		GMCL1	-0.382903	2.97318e-179		CTSB	0.38867	1.34575e-36		TGOLN2	-0.340303	8.72665e-237		MFAP2	0.272166	0		CCDC117	-0.48921	1.31067e-225		ZBTB24	-0.415444	2.54246e-235		REST	-0.414958	6.63625e-176		SPOCK2	0.295298	1.67726e-96		CXCR4	0.367522	3.46819e-05		ZNF608	-0.250125	6.14225e-70		SLC1A3	0.279393
SERINC5	0.272715	1.30311e-69		FUOM	0.328363	0		RALGPS2	-0.352752	8.79387e-179		SEZ6	0.308607	2.47437e-36		APTX	-0.583994	2.80261e-230		ETV1	0.271382	0		C17orf75	-0.349826	1.17638e-224		CNOT11	-0.421474	9.51118e-235		PYROXD1	-0.346714	5.49199e-169		CCDC97	-0.357003	1.88727e-96		CDC42SE2	0.284395	4.58418e-05		NUPL1	-0.295403	6.39457e-70		TRIB2	0.281756
BAALC	0.303372	2.78924e-69		PCP4	0.315765	0		ITM2C	0.372251	1.44573e-176		CDC42SE2	0.336208	2.71721e-35		GAS2L1	-0.624597	8.19411e-230		GOT1	-0.297466	0		ALG11	-0.330547	3.42478e-224		TOX	-0.306867	6.88486e-233		CNOT11	-0.3093	2.30815e-168		MSI2	-0.333955	4.21671e-96		NREP	0.272473	5.68171e-05		AQP4	0.261315	1.63486e-68		SLC6A1	0.280695
TRMT10A	-0.258997	5.66646e-69		CLU	0.292825	0		NDRG2	0.529181	2.29642e-175		MMP2	0.374542	8.44522e-35		EXOC2	-0.73515	7.2185e-228		CCDC97	-0.358548	0		MMAA	-0.443962	2.70624e-221		GNAZ	0.288567	2.44869e-231		CCS	-0.366247	1.70962e-166		LRCH3	-0.435539	1.96464e-94		APOD	0.257773	0.000426605		FOSB	-0.320661	1.24963e-66		NR4A2	0.259603
NACC2	0.446076	8.11395e-68		EGR2	0.285971	0		C1orf216	0.291118	3.11782e-172		SEMA6D	0.337642	1.86257e-34		KANSL1L	-0.8436	8.39347e-227		GMCL1	-0.379253	0		CBLL1	-0.338786	1.12933e-218		DCAF7	-0.266783	2.12592e-230		ZCCHC7	-0.478666	2.72598e-166		MED17	-0.448015	6.817e-94		MFAP2	0.276033	0.00084103		BCAN	0.376235	1.6573e-66		MKRN2	-0.316864
PTGFR	0.255046	8.2123e-68		BCAN	0.282157	0		DOK4	0.283931	9.24953e-172		PTPRZ1	0.417898	6.8498e-34		ITM2C	0.315421	1.9592e-224		KMT2B	-0.405674	0		NUPL1	-0.474122	8.78121e-218		FAM213B	-0.43347	4.43111e-230		SPA17	-0.305115	3.24748e-164		HEY1	0.4124	8.1144e-92		EPN2	0.257426	0.00293391		FBXL17	-0.298601	2.32841e-65		TNK2	0.286948
PIPOX	0.359537	2.58483e-67		SPARC	0.265586	0		ZCCHC7	-0.473754	1.28142e-171		SNAP25	0.25695	7.41964e-34		CCDC97	-0.495414	2.8529e-222		GAS2L1	-0.480131	0		ZCCHC7	-0.471412	6.96715e-217		CADM4	-0.380837	8.15679e-230		ITM2C	0.252022	1.19358e-162		TRMT10A	-0.607312	9.48212e-92		FARP1	-0.356594	0.00323844		EZH2	-0.437936	1.01336e-63		DYNLT3	0.283323
EFEMP1	0.325327	1.92739e-66		C1orf216	0.259611	0		KMT2B	-0.447129	5.05129e-171		CERK	-0.256961	1.29773e-33		ZCCHC7	-0.813998	6.74488e-221		CCDC117	-0.48083	0		DPH7	-0.430112	9.53491e-217		GALNT11	-0.304316	5.04137e-229		NDRG2	0.318341	1.65931e-162		MICU3	-0.312977	7.52054e-91		TMEM176B	0.311504	0.00398689		RPUSD4	-0.274118	1.31859e-63		CDC42SE2	0.46751
SLC2A1	0.305083	4.64637e-66		ASAH1	0.259246	0		CDC42SE2	0.523447	6.06612e-169		LGALS3	0.288672	3.60944e-33		FBXL17	-0.666488	3.00543e-220		DNAJC18	-0.491037	0		ZNF699	-0.270089	8.77057e-213		CERK	-0.36614	1.17889e-228		ZNF699	-0.253489	3.48269e-161		C14orf37	-0.480822	5.63187e-90		ADAM22	-0.416257	0.00406436		CCS	-0.465253	3.54333e-63		PDGFRB	0.283521
PCP4	0.379548	7.47434e-66		HOPX	0.255638	0		DNAJC18	-0.517481	1.10113e-162		FAM84A	0.35934	9.88381e-33		KARS	-0.564102	3.32052e-220		KDM6B	-0.515129	0		CDC42SE2	0.314873	3.79097e-212		RPRD1A	-0.298259	4.36365e-227		TYW5	-0.336777	2.01585e-159		CMTM5	0.406168	1.87268e-89		LGALS3	0.479809	0.00525436		SLBP	-0.271914	1.6791e-61		NR4A1	0.481813
EPN2	0.253315	4.02813e-64		NMB	-0.2607	0		ATP1B2	0.259329	1.34175e-160		SOBP	0.269918	5.68976e-32		ATP6V1C1	-0.509524	8.62984e-220		PYROXD1	-0.523268	0		CCDC97	-0.361701	7.25157e-208		TRAFD1	-0.305269	1.72744e-223		TNK2	0.306838	2.6392e-159		NETO2	-0.59267	1.57263e-88		G0S2	0.365557	0.0121424		RAB18	-0.45957	2.43964e-60		GPM6B	0.355615
LRRC8A	0.25178	4.72136e-63		CBLL1	-0.263801	0		GPATCH2L	-0.308503	4.58352e-157		SLC6A1	0.435808	3.39994e-31		MMAA	-0.593924	3.39017e-217		CNOT11	-0.553534	0		KAZN	-0.35285	4.98994e-207		MAPK8IP1	-0.478079	7.59377e-221		TOX	-0.432847	4.71873e-155		CEP89	-0.386345	8.98278e-88		KLF4	0.314416	0.0216101		DNAJC3	-0.522661	1.11898e-59		NINJ1	0.265719
PDGFRB	0.282663	2.27012e-60		FAM188A	-0.271237	0		MAPK8IP1	-0.282433	2.14074e-155		KANSL1L	-0.444291	6.33108e-31		SP4	-0.419139	2.97709e-216		ZCCHC7	-0.622478	0		TRAFD1	-0.479412	2.92984e-206		EXOC2	-0.401198	9.3289e-221		GPALPP1	-0.36302	1.89712e-150		PYROXD1	-0.319675	1.43041e-87		SPARC	0.328579	0.02486		EPM2AIP1	-0.710394	8.27495e-59		RARRES2	0.270329
SEZ6L	0.478126	9.96861e-60		CCDC97	-0.291425	0		PRPF38A	-0.357591	3.53357e-154		ATP6V1C1	-0.375892	8.84129e-31		SEZ6L	0.289151	5.25754e-215		NUPL1	-0.522158	9.21029e-305		MSI2	-0.431582	1.57769e-204		MICU3	-0.427942	5.96145e-219		SULT4A1	0.26518	2.34938e-150		FAM89B	0.283437	3.63352e-87		ID2	0.272462	0.040293		SDC3	0.291471	1.14454e-57		PRDM1	-0.48213
TOX	-0.250948	3.5324e-57		SPA17	-0.295068	0		CBY1	0.307136	6.7862e-153		CCDC117	-0.466808	1.21599e-30		CEP164	-0.738198	1.00398e-214		SAMSN1	-0.571187	1.60401e-304		MRPL3	-0.5126	1.96718e-203		DPH7	-0.465164	2.2408e-217		NUFIP1	-0.347271	8.60444e-149		ITM2A	0.280501	6.32022e-87						CNOT11	-0.657706	1.3694e-57		MAPK8IP1	-0.445237
SCARA3	0.36475	6.79239e-57		GPALPP1	-0.301304	0		TRMT10A	-0.403492	6.41552e-151		PPP1R17	0.323875	1.90768e-30		MYBBP1A	-0.629692	4.17632e-214		FBXL17	-0.496904	6.75962e-302		CNOT11	-0.499887	2.52996e-201		RALGPS2	-0.316116	1.73225e-216		SP4	-0.399133	2.76588e-148		GNAZ	0.402829	6.52088e-87						SPA17	-0.27385	1.60846e-57		LUZP2	0.278191
LY6H	0.331328	1.92264e-56		LRCH3	-0.332893	0		CLU	0.457152	7.39365e-151		KCNA3	0.368208	2.56651e-30		CIAPIN1	-0.445304	2.07249e-213		GNAZ	0.371918	2.37577e-300		FEM1B	-0.301374	3.97822e-201		ZFP2	-0.363304	7.20109e-214		MAPK8IP1	-0.445106	8.19546e-148		SEMA6D	0.543931	2.00468e-86						MMAA	-0.300648	7.85964e-57		NACC2	0.465524
EGR2	0.348813	2.6792e-56		MED6	-0.341146	0		FAM213B	-0.415141	5.84778e-150		RASSF7	0.264392	2.89068e-30		LEMD3	-0.824504	3.11031e-211		OLFM2	0.314939	4.37913e-300		LEMD3	-0.358423	2.89193e-200		FAM98A	-0.310196	1.05758e-213		C12orf45	-0.456981	1.25103e-147		TRAFD1	-0.365084	8.20109e-86						LPL	0.256282	1.99678e-56		TESC	0.31356
AIFM3	0.412376	1.93486e-54		GPATCH2L	-0.345861	0		BCAS3	-0.518812	2.33493e-149		ELFN2	0.373898	7.29684e-30		LRRC40	-0.565217	3.64218e-209		PSTK	-0.308244	6.06498e-295		LRCH3	-0.264043	3.40802e-199		U2AF2	-0.281195	6.11683e-210		UTP3	-0.46119	1.04992e-144		RSPRY1	-0.500845	2.9549e-85						DCAF7	-0.475615	2.27658e-55		PCP4	0.55048
VEPH1	0.294441	3.58857e-53		HIPK2	-0.354752	0		C11orf87	0.250169	5.08002e-149		DEAF1	0.262186	1.40225e-29		RFC4	-0.434286	7.07487e-209		TRMT10A	-0.426313	4.7921e-292		ZBTB24	-0.445293	1.41219e-198		C17orf75	-0.29517	1.56984e-206		GADD45G	0.340391	2.41378e-144		SASH1	0.267776	3.07869e-85						MPND	-0.602252	3.14006e-55		EPN2	0.256707
CNOT11	-0.315317	4.68853e-53		EDEM3	-0.36806	0		DCN	0.440053	1.00708e-148		CNOT11	-0.308725	1.70952e-29		DPH7	-0.655259	1.18322e-207		NDRG3	0.25679	6.14526e-290		TYW5	-0.450675	2.01783e-196		AQP4	0.289058	3.43327e-205		STARD7	-0.289371	3.06997e-143		ASAH1	0.331561	5.2254e-85						LMNB1	-0.569292	3.68364e-55		GMCL1	-0.311879
CCDC117	-0.267454	1.03571e-51		GMCL1	-0.379733	0		CCDC117	-0.493836	3.67073e-148		CREG1	0.264362	2.78538e-28		ZNF184	-0.441229	1.32769e-206		RALGPS2	-0.512385	2.50883e-289		DUSP11	-0.341992	2.25614e-196		PEX3	-0.292912	9.86364e-205		CYLD	-0.342902	1.26547e-142		CIAPIN1	-0.615343	2.44854e-84						NFX1	-0.843022	2.13117e-54		KHDRBS3	-0.467627
ETV1	0.282733	1.64479e-50		CCDC117	-0.410179	0		CCDC168	-0.543691	3.74772e-148		ITM2C	0.811367	2.78005e-27		CCDC168	-0.870991	1.42622e-205		DCN	0.341342	1.41351e-288		NOTCH1	-0.381939	3.37912e-195		ZNF570	-0.291928	1.21082e-204		RPUSD4	-0.32964	3.23739e-142		MMAA	-0.57328	4.98699e-84						NRP1	-0.358777	2.86917e-54		HEY1	0.34685
CTSB	0.392998	6.56924e-50		MMAA	-0.429045	0		TYW5	-0.276379	9.57125e-148		TYRO3	0.250767	5.25744e-27		C12orf45	-0.830666	3.45909e-204		CATSPERG	-0.347686	2.18009e-287		SPA17	-0.308268	5.09673e-195		MMAA	-0.442123	4.86539e-204		LRCH3	-0.311027	6.84086e-142		CD9	0.345212	4.75839e-83						REST	-0.769871	1.52794e-53		METTL16	-0.251134
ASAH1	0.266318	2.13525e-48		DNAJC18	-0.43644	0		DNAJC3	-0.521832	2.23237e-147		HOPX	0.265976	2.74105e-26		BAG1	-0.502181	3.63303e-204		LRIF1	-0.479422	4.5575e-286		EXOC2	-0.464413	1.4877e-191		STXBP4	-0.367534	2.39766e-203		GEMIN5	-0.344907	8.50905e-142		ZBTB24	-0.473332	2.64982e-81						CCDC141	-0.603638	1.37506e-52		LURAP1L	0.295738
MRPL3	-0.257473	2.38905e-48		ZCCHC7	-0.440563	0		PEX3	-0.265311	1.00689e-146		CEP19	-0.268043	6.70215e-26		RASA1	-0.723921	4.1784e-204		SH3TC1	0.445958	1.22769e-284		NFIB	0.565885	3.98397e-190		ANKFY1	-0.348804	1.1637e-202		HIPK2	-0.4147	9.21634e-142		NACC2	0.488517	6.38318e-81						MCPH1	-0.504699	9.0977e-52		CLEC11A	0.299577
SORL1	0.270089	1.33066e-47		CNOT11	-0.461012	0		RPGRIP1L	-0.42407	2.14444e-145		LPPR5	0.348114	1.15079e-25		CADM4	-0.785571	8.32829e-204		HIPK2	-0.400071	1.9117e-283		POLR1E	-0.279157	2.14342e-187		MSI2	-0.386365	3.10091e-202		TRAFD1	-0.373769	1.48778e-141		ACBD5	-0.380597	8.54042e-81						RRP1B	-0.687131	1.03739e-51		BIN1	0.26555
TRIB2	0.383166	3.15709e-47		KDM6B	-0.477958	0		ST3GAL4	0.310085	2.40158e-145		PADI2	0.336562	3.22133e-25		ZBTB11	-0.669175	9.28549e-203		CCDC168	-0.713576	2.01124e-282		ARL5B	-0.260628	2.4209e-187		ACBD5	-0.390865	5.78315e-202		FGD4	-0.328816	8.04745e-141		KANSL1L	-0.613173	1.61643e-80						MAP7D2	-0.712814	1.29167e-51		CCDC97	-0.415165
APC2	0.372814	7.95987e-47		CCDC168	-0.5207	0		SPP1	0.26952	1.0131e-144		STXBP4	-0.333627	3.45022e-25		CCS	-0.6768	8.28811e-201		FANCM	0.255175	6.65766e-280		RHOQ	-0.302241	1.79354e-186		ALAD	-0.336056	1.5759e-198		NDRG3	0.325828	6.62672e-136		RHOQ	-0.27276	2.17212e-80						RFC4	-0.712645	1.52208e-51		CEP19	-0.480959
TYRO3	0.26159	1.27746e-46		MAPK8IP1	-0.430639	6.51513e-303		APPL1	-0.52745	8.03385e-144		FAM131B	0.289774	3.46467e-25		ZNHIT6	-0.656112	1.31947e-200		SPA17	-0.330921	7.02678e-280		ZFP2	-0.352182	2.95471e-185		RASA1	-0.25941	1.95739e-198		RPRD1A	-0.344509	2.58931e-135		TGOLN2	-0.353424	8.40444e-80						BCAS3	-0.60222	9.4031e-51		C12orf43	-0.451705
RPRD1A	-0.252257	1.9695e-45		TRMT10A	-0.383851	7.85982e-303		SAMSN1	-0.518693	1.70737e-142		MFGE8	0.417431	1.07217e-24		FAM98B	-0.844455	1.1373e-199		FN3K	-0.476608	2.77762e-279		RALGPS2	-0.54748	1.22675e-183		KMT2B	-0.3971	2.47871e-198		ZNF485	-0.27605	1.03484e-134		ZNF48	-0.296385	1.32113e-79						SNAPC3	-0.400848	1.01196e-50		CTSD	0.271311
RALGPS2	-0.412359	4.37831e-45		BCAS3	-0.530793	2.66052e-302		GPALPP1	-0.403537	4.81962e-142		JAKMIP1	0.259089	1.07642e-24		APPL1	-0.80832	1.54081e-199		PARD6B	-0.304795	2.58781e-278		CTTNBP2NL	-0.306139	2.04034e-182		HTT	-0.291901	7.92113e-198		LRIF1	-0.478147	1.76803e-133		LEMD3	-0.486573	1.61134e-79						FAM98B	-0.384248	1.79262e-50		FAM98B	-0.576954
STXBP4	-0.304016	1.26664e-44		FBXL17	-0.537666	3.47959e-302		NUPL1	-0.489728	2.27806e-141		FGD4	-0.352023	9.5826e-24		RALGPS2	-0.671394	1.81704e-197		C12orf45	-0.659243	2.14589e-271		SAMSN1	-0.449495	6.15613e-181		MRPL3	-0.45084	8.24991e-197		SLC1A3	0.25536	4.23353e-133		ZNF654	-0.522873	1.64967e-79						FAM214A	-0.257229	3.32901e-50		BLOC1S3	-0.26342
DBX2	0.325744	1.01255e-43		RALGPS2	-0.401905	6.93056e-300		DPH7	-0.361104	4.20831e-141		SYT13	0.251858	1.25008e-23		RAMP1	0.416506	6.02686e-197		MYBBP1A	-0.553657	1.17843e-270		PARD6B	-0.294057	4.48812e-180		GMCL1	-0.441266	3.29124e-196		ZNF184	-0.367613	5.04104e-133		TYW5	-0.341959	2.2797e-79						SLCO2B1	0.299065	1.31205e-49		NETO2	-0.358653
SPR	-0.268971	1.52508e-42		CCS	-0.44149	5.03131e-299		EDEM3	-0.532172	1.30244e-138		MMD	0.292708	3.10872e-23		H1FX	-0.724112	1.01746e-196		FOXP1	-0.449143	1.52847e-270		LRIF1	-0.32702	5.24876e-180		CCS	-0.432371	1.78155e-195		FBXO34	-0.394561	5.84285e-133		DPH7	-0.59436	5.53236e-79						C9orf64	-0.425052	2.20455e-49		KCNQ2	-0.285612
TNK2	0.42243	1.74026e-42		PYROXD1	-0.434024	3.44046e-297		NUFIP1	-0.387651	8.45396e-138		DPH7	-0.333043	1.19093e-22		PSTK	-0.393223	1.14095e-195		CCS	-0.519591	2.75018e-270		PYROXD1	-0.509808	7.01101e-180		AGTPBP1	-0.306346	1.95511e-195		ZBTB11	-0.412527	6.29138e-131		DPP6	0.299801	5.78608e-79						GAMT	-0.781519	3.05051e-49		AHI1	-0.433083
BCAN	0.275477	1.74098e-42		CATSPERG	-0.276414	1.13357e-296		EPN2	0.266106	1.03387e-137		SCAMP5	0.344115	1.39422e-22		RNGTT	-0.616391	1.75602e-195		ZBTB11	-0.499247	7.47483e-270		RASA1	-0.448586	4.16597e-178		BCAS3	-0.440537	3.943e-193		CIAPIN1	-0.414696	1.25902e-129		EIF2S1	-0.462911	1.94772e-77						SORBS2	-0.446715	5.64569e-49		NDRG3	0.253927
IGSF1	0.5045	3.71237e-42		LEMD3	-0.386649	9.56963e-296		LRIF1	-0.435008	2.05309e-137		CCDC168	-0.285581	1.64747e-22		EDEM3	-0.613048	2.50278e-195		GPALPP1	-0.355475	1.30127e-267		PDIK1L	-0.388992	5.20738e-178		PPP1R14C	0.252784	2.0194e-192		BCAS3	-0.417649	2.71488e-129		TGFB2	0.45224	2.42847e-77						MSI2	-0.311122	6.68255e-49		GABBR2	0.344996
RGS20	0.311519	6.96346e-41		ZFYVE27	0.2668	1.17223e-295		EXOC2	-0.589598	4.04224e-137		ANKFY1	-0.318063	6.15783e-22		LRIF1	-0.69617	2.09008e-194		METTL16	-0.424452	5.70286e-267		CEP164	-0.490274	1.89171e-176		NIM1K	-0.296376	2.60475e-189		GMCL1	-0.333145	5.25248e-127		COPA	-0.282295	2.51854e-77						DPH7	-0.942957	3.6373e-48		HIGD1B	0.340731
GMCL1	-0.26608	3.17238e-40		DPH7	-0.391375	8.66057e-295		TCF4	0.428821	1.93138e-136		SAMSN1	-0.314035	9.53914e-22		ZBTB24	-0.787719	5.34149e-194		APTX	-0.517716	1.59367e-265		BCAS3	-0.510742	4.57031e-172		METTL16	-0.428013	3.31767e-189		MFSD6	-0.469583	3.30297e-126		CHST1	0.446164	5.27899e-77						MKI67	-0.299621	1.10107e-47		ZFP36L2	0.362845
APOE	0.365946	3.38514e-39		CIAPIN1	-0.510261	3.20153e-292		MMAA	-0.486052	2.54599e-136		CNTFR	0.329681	1.02947e-21		KAZN	-0.529009	9.74329e-194		LEMD3	-0.510339	8.5589e-265		ACBD5	-0.394014	1.86356e-170		IER2	-0.309942	3.54013e-189		TRMT10A	-0.323504	2.94386e-125		C9orf41	-0.356854	8.45016e-77						ZNF654	-0.531912	1.1698e-47		RPUSD4	-0.32098
SAMSN1	-0.253973	1.58196e-38		WRN	0.255067	3.49364e-289		C9orf64	-0.30512	3.93477e-136		ZNF699	-0.320328	1.20374e-21		KHDRBS3	-0.561612	1.39973e-192		RAMP1	0.599537	2.20345e-264		CIAPIN1	-0.510678	2.7604e-170		TRMT10A	-0.485501	7.86409e-189		RAMP1	0.33604	2.18264e-124		ZFP36	0.287158	2.28132e-76						KIDINS220	-0.548906	1.9144e-47		TMEM88	0.505001
MICU3	-0.251506	2.0493e-38		ST3GAL5	-0.322549	5.41249e-289		C10orf35	0.335041	1.8998e-135		ZBTB24	-0.314564	2.44157e-21		CCDC117	-0.651999	5.12417e-192		GABRG1	-0.56726	8.43358e-264		FGD4	-0.480569	4.53454e-170		CDC34	-0.361228	8.03466e-189		KAZN	-0.391557	4.39254e-124		FER	-0.259289	2.87091e-76						GAS2L1	-0.327945	9.45398e-47		CTSC	0.320386
RYBP	-0.26742	2.12625e-36		NUPL1	-0.473604	2.65778e-288		TRAFD1	-0.494785	2.34617e-135		PHACTR3	0.404198	3.33378e-21		SNAP25	0.388833	6.58269e-190		C15orf40	-0.452685	5.88111e-262		TRMT10A	-0.582004	1.84658e-169		C9orf41	-0.3284	9.39927e-188		MMAA	-0.342643	6.15809e-124		CDC42SE2	0.505311	3.28443e-76						NUFIP1	-0.860045	2.07551e-46		PLAC9	0.522155
FBXL17	-0.451991	3.53587e-34		DUSP11	-0.29052	5.93031e-288		MED6	-0.331558	2.8582e-135		C8orf46	0.418484	3.33505e-21		SPA17	-0.492288	8.36773e-190		UBAC1	-0.308362	2.06771e-259		CADM4	-0.495543	9.62283e-167		CCDC168	-0.679462	1.45534e-186		CREG1	0.276172	1.02786e-123		PRPF38A	-0.528447	6.55849e-76						NPY	0.33887	4.11392e-46		GALNT18	0.279169
NDRG2	0.35605	7.08054e-34		NFKBIA	0.275506	8.70357e-286		GLOD4	-0.281276	6.71042e-135		MRPL3	-0.426179	4.18064e-21		MFAP2	0.346076	1.0606e-189		MAPK8IP1	-0.467344	5.08668e-259		CERK	-0.292723	3.87293e-166		IDNK	-0.34307	3.24031e-184		TMEM238	-0.326047	1.09714e-123		SNAPC3	-0.515141	8.86715e-76						GLOD4	-0.265648	5.73301e-46		FTO	0.394704
TGFB2	0.356547	8.25969e-34		LRIF1	-0.423016	1.70227e-284		ANKFY1	-0.490336	7.79872e-135		RAMP1	0.701627	7.11042e-21		CEP89	-0.694776	1.63912e-189		CXCL14	0.260885	3.51833e-258		FAM213B	-0.420135	2.55905e-165		PYROXD1	-0.327898	1.02548e-183		RPGRIP1L	-0.308461	1.03763e-122		ALG11	-0.334608	1.23879e-75						SPAST	-0.448469	1.05579e-45		ALPL	0.368042
CADM4	-0.278187	1.08442e-33		PEX3	-0.285014	1.14242e-283		C12orf45	-0.637118	1.18193e-133		WRN	0.25471	8.73267e-21		METTL16	-0.613119	1.39897e-187		CIAPIN1	-0.595779	1.75643e-255		PEX3	-0.303781	6.42244e-164		SPA17	-0.262739	1.59198e-181		PEX13	-0.30297	2.89335e-122		HECTD4	-0.288273	4.01776e-75						COPA	-0.564663	1.674e-45		CUL1	-0.297706
CTSD	0.428077	1.5213e-33		MRPL3	-0.399521	1.49429e-281		MRPL3	-0.457536	3.33083e-131		ALG11	-0.341042	9.57242e-21		FUOM	0.455478	8.03781e-187		GPATCH2L	-0.357815	1.78966e-254		MPND	-0.496032	1.77322e-163		PDIK1L	-0.312085	4.37338e-181		VASH1	0.276276	2.08694e-121		HIPK2	-0.326778	2.72788e-74						SALL1	0.261137	3.68501e-45		ADD3	-0.255977
GADD45B	0.785818	1.91703e-33		TRIM23	-0.319677	2.78069e-280		SLC6A1	0.614571	9.47808e-130		CEP78	-0.328064	1.02091e-20		REST	-0.52844	1.10674e-186		EDEM3	-0.576735	3.76581e-254		METTL16	-0.496998	8.84106e-163		RHOQ	-0.377709	7.1285e-180		COPA	-0.379739	3.88595e-121		RALGPS2	-0.521573	2.75294e-74						SPARC	0.421379	1.43109e-44		BHLHE40	0.535215
MMAA	-0.350361	2.91277e-33		NUFIP1	-0.420158	3.97495e-280		ZBTB11	-0.317183	1.28287e-128		SEL1L3	0.36861	1.40371e-20		ACBD5	-0.783386	1.27141e-186		CACNB3	0.28652	4.66256e-254		KANSL1L	-0.544221	3.40316e-161		GGA2	-0.285689	9.68231e-179		ATP6V1C1	-0.36383	1.94564e-120		TMEM57	-0.396258	4.37653e-74						HVCN1	0.305795	2.46029e-44		LY6H	0.555108
RGS2	0.384454	1.54061e-32		CITED1	-0.424683	9.57663e-279		VASH1	0.276879	1.62754e-128		RUNDC3A	0.393822	2.28842e-20		MDM2	-0.976145	3.60557e-186		PHACTR1	-0.438753	1.04349e-253		RPGRIP1L	-0.435009	7.63721e-161		HIPK2	-0.322256	3.93136e-177		SLBP	-0.390867	7.23395e-120		SLBP	-0.360509	6.02469e-74						SUV420H1	-0.770873	3.78557e-44		TMTC4	0.29023
SLC30A9	-0.293113	1.72803e-32		FAM13C	-0.440776	8.32774e-278		ALAD	-0.265036	3.58811e-127		APPL1	-0.381449	2.36321e-20		BCAS3	-0.633026	2.53288e-185		ANKFY1	-0.554525	6.88247e-253		MED17	-0.388553	2.13412e-159		MED17	-0.304713	3.94866e-177		EDEM3	-0.420647	1.16307e-119		KIAA0825	-0.341348	9.6666e-74						THSD7A	-0.721282	4.50126e-44		LRPAP1	0.451393
ARAP2	0.453474	2.00224e-32		TOX	-0.43288	1.51482e-277		KANSL1L	-0.462656	5.3003e-127		GMCL1	-0.29164	2.77453e-20		BRMS1L	-0.397433	5.73832e-185		C1orf216	0.304274	1.74463e-251		ALAD	-0.405895	6.39175e-158		RNGTT	-0.370438	1.03072e-176		DYNLT3	0.310652	1.6402e-119		PHLDA1	0.260851	1.0681e-73						TM7SF2	-0.416468	4.51953e-44		STX3	0.310052
H1FX	-0.312085	3.76317e-32		FOXP1	-0.427298	5.1939e-277		PYROXD1	-0.421182	4.47562e-125		VWA1	0.271279	2.80078e-20		NUPL1	-0.71439	1.32721e-184		S100A10	0.271908	1.91173e-250		COPA	-0.44857	1.72266e-157		ZBTB11	-0.470348	1.55744e-176		PSTK	-0.266445	3.02851e-119		KIF3C	0.255459	1.59231e-73						GPM6B	0.40063	1.01691e-43		NOL11	-0.269722
SPRYD7	-0.275963	2.70863e-31		SAMSN1	-0.503866	1.23452e-275		SYT5	0.512466	2.03283e-124		TRAFD1	-0.345422	5.41041e-20		RNF219	-0.438637	1.45762e-184		FAM13C	-0.569737	9.86732e-250		PRPF38A	-0.528467	3.16237e-157		NUPL1	-0.428214	5.44345e-176		RFC4	-0.392145	3.26194e-118		GADD45B	0.322303	2.3116e-73						SIK1	-0.28086	1.07462e-43		MFAP2	0.349442
NECAB1	0.271998	5.04959e-31		ANKS1B	0.311141	4.6658e-273		FBXO34	-0.421637	8.13003e-124		FADS2	0.274905	7.3419e-20		KCNH8	-0.585261	1.57576e-184		ATP1B2	0.257389	5.52629e-247		LRRC6	-0.384656	4.12282e-157		C9orf64	-0.421314	9.97637e-174		CDC42SE2	0.384211	2.60927e-117		TRIB2	0.404812	2.31978e-73						CUL1	-0.490714	1.6282e-43		CEP78	-0.694602
GPM6B	0.314527	1.09186e-30		C9orf89	-0.344662	3.91968e-272		CCDC97	-0.251421	1.58691e-123		CYTL1	0.420367	1.0585e-19		PEX3	-0.580103	7.078e-183		MTPAP	0.317857	1.65606e-246		CDC34	-0.285902	7.39335e-157		GEMIN5	-0.315131	1.85764e-172		FOXP1	-0.380581	5.26168e-117		BNIP3	-0.383831	3.31097e-73						MPP6	-0.442517	3.85272e-43		ITM2A	0.544228
C12orf45	-0.284211	1.22244e-30		KANSL1L	-0.426638	4.31591e-272		RBM41	-0.272118	9.07521e-122		MSI2	-0.351376	1.18497e-19		NMB	-0.355515	3.99531e-182		C12orf73	0.431314	8.21335e-246		TOX	-0.44066	1.36142e-156		CIAPIN1	-0.441627	4.19834e-172		SAMSN1	-0.560097	7.43131e-117		MYEF2	-0.612627	5.33191e-73						METTL16	-0.579373	8.38426e-43		CCDC117	-0.329618
C14orf37	-0.312659	2.05065e-30		FBXO34	-0.371139	1.83384e-271		PPM1K	-0.292614	3.36598e-121		UGT8	0.506117	2.0287e-19		MYSM1	-0.7741	5.38663e-182		ZNHIT6	-0.271427	1.50733e-245		ZNF48	-0.36313	1.53446e-155		CCDC117	-0.498275	3.70924e-171		PRPF38A	-0.340227	1.75321e-115		C15orf40	-0.457394	5.95678e-73						ATP6V1C1	-0.296796	1.10473e-42		CERK	-0.663307
NUDCD1	-0.253556	2.44703e-30		UBAC1	-0.312739	3.74685e-271		LEMD3	-0.387506	1.54459e-118		FEM1B	-0.287326	2.69142e-19		C12orf4	-0.321427	3.49767e-181		ADAM22	-0.383571	2.11676e-245		AP2M1	-0.406138	1.69185e-153		BNIP3	-0.27923	1.46721e-170		GAS2L1	-0.440196	1.82118e-114		SPRYD7	-0.650089	9.28806e-73						FAM161B	-0.274879	1.46851e-42		APOD	0.920257
CCS	-0.33971	2.48981e-30		ZNHIT6	-0.294907	1.67017e-270		DUSP11	-0.364449	4.14122e-118		SSFA2	0.267251	3.76055e-19		SORBS2	-0.784758	7.78305e-181		GSE1	0.367706	2.82195e-245		CCDC141	-0.630086	2.4849e-152		ALG11	-0.332505	1.49457e-170		CITED1	-0.278216	1.07294e-113		NDRG3	0.319655	1.19627e-72						SLC30A9	-0.523922	3.94694e-42		CTSB	0.384709
TRAFD1	-0.298604	3.832e-30		APPL1	-0.514383	5.17398e-268		GAS2L1	-0.482692	5.61791e-118		RPUSD4	-0.377912	3.82631e-19		TTC14	-0.67407	3.7223e-180		CREB3L4	0.324812	3.36934e-245		GMCL1	-0.559174	1.82502e-151		HN1L	-0.311201	2.84045e-168		DPH7	-0.371346	2.05478e-113		CTSD	0.389057	5.33969e-72						LRRN1	-0.2626	8.13769e-42		SNCG	-0.272056
RRP1B	-0.330794	1.11624e-29		FAM161B	-0.318065	5.83098e-268		ACBD5	-0.501636	1.08858e-117		MCF2L	0.427659	4.16813e-19		CATSPERG	-0.544005	2.35412e-178		BCAS3	-0.683688	1.3117e-244		SNAPC3	-0.323109	8.84704e-151		ZNF485	-0.295445	4.4145e-168		KANSL1L	-0.526051	3.21862e-113		SLC22A17	0.348871	8.99591e-72						NDRG2	-0.733831	3.80824e-41		GPX1	-0.595982
AQP4	0.543437	1.33512e-29		AHI1	-0.400829	1.01993e-267		MCF2L	0.275836	2.10428e-117		TRMT10A	-0.418957	6.22718e-19		ZFP36L1	0.273762	4.10579e-178		ST3GAL5	-0.534987	7.31189e-244		IER2	-0.275493	1.85001e-150		RPUSD4	-0.446794	2.16966e-167		ASAH1	0.416516	3.78634e-113		NOL11	-0.580512	4.99209e-71						SMC2	-0.279059	6.28493e-41		AP2M1	-0.678959
AP2M1	-0.258718	2.52235e-29		RPGRIP1L	-0.430724	6.76351e-267		C17orf75	-0.287931	1.17684e-116		HES5	0.311328	8.41727e-19		KIAA2022	-0.682474	5.20255e-178		MRPL54	-0.695355	4.27511e-241		NUFIP2	-0.366951	6.60397e-150		CADM1	-0.419438	4.26788e-167		BLOC1S6	-0.327259	5.59399e-113		RAB3IP	-0.283717	2.45739e-70						FYB	0.346461	2.18324e-40		SRRM4	-0.442817
CIAPIN1	-0.262899	2.98403e-29		CDC34	-0.264923	1.77742e-266		CBLL1	-0.360477	1.57121e-116		BCAS3	-0.438672	9.71757e-19		APOD	0.460269	5.42846e-177		CADM4	-0.615062	5.13761e-240		DNAJC3	-0.654162	4.7908e-148		RUFY1	-0.287802	1.65291e-166		GFRA2	0.250955	1.38066e-111		LY6H	0.56358	6.7827e-70						MDM2	-1.10078	2.25857e-40		APC2	0.337054
PRPF38A	-0.254765	9.78015e-29		REST	-0.424058	5.29262e-265		CXCL14	0.405241	3.15291e-116		ASAH1	0.374948	1.95449e-18		FAM134B	-0.649216	6.76534e-176		TCF4	0.480098	2.76295e-239		BLOC1S6	-0.338004	1.22759e-147		CCDC43	-0.35678	4.24888e-166		ATP1B2	0.431156	2.61153e-111		TRPS1	-0.338795	1.03237e-69						CNTNAP2	-0.862363	2.27671e-40		IKZF4	-0.300397
ZFHX3	-0.276843	8.31821e-28		C15orf40	-0.389212	2.57174e-264		KCNA3	0.475729	3.69871e-116		RBM41	-0.329797	2.11952e-18		CADM1	-0.6645	1.04476e-175		RNGTT	-0.409819	8.76841e-236		CEP89	-0.36242	3.40629e-147		LRRC40	-0.355882	3.26107e-164		TRIM23	-0.445362	6.81126e-111		ZCCHC7	-0.682388	1.33464e-69						VAMP5	0.36366	3.02992e-40		SYNPR	0.284889
TNC	0.435149	5.17108e-27		NOL11	-0.340891	4.47448e-264		C15orf40	-0.369885	4.21289e-116		CPT1C	0.303118	2.37256e-18		CTTNBP2NL	-0.535537	1.44766e-175		HMG20A	-0.267219	5.96635e-235		PTPN4	-0.352172	5.22284e-147		AIF1L	-0.269601	8.35415e-162		CEP89	-0.450848	1.10261e-110		MIS18BP1	-0.302507	1.59453e-69						SETD6	-0.288403	6.49168e-40		MICU3	-0.62481
APPL1	-0.28643	5.70091e-27		RASSF7	0.285345	1.10616e-261		MKRN2	-0.272277	4.81928e-115		RAP1GAP	0.438173	3.85015e-18		SMC2	-0.691132	1.65712e-175		FAM98B	-0.584193	2.31253e-234		GPATCH2L	-0.276866	2.12265e-146		PRPF4	-0.353397	9.62023e-161		RASSF7	0.504638	1.06843e-109		CCDC117	-0.717128	2.66073e-69						RCOR3	-0.372734	1.04619e-39		CSRNP3	-0.260101
ANKFY1	-0.327079	2.39331e-25		POU2F2	-0.25684	8.9888e-261		UBAC1	-0.266986	7.25857e-115		LRPAP1	0.615919	5.63058e-18		DNAJC18	-0.585508	3.84886e-173		SLC10A4	0.414193	1.14023e-232		SLC30A9	-0.516688	2.13315e-146		RNF180	-0.259526	2.15529e-160		FBXL17	-0.480464	6.72461e-109		NR4A1	0.32709	3.4465e-69						CLU	0.376561	1.10555e-39		AKAP12	0.354794
LRRC16A	0.628459	2.61294e-25		LRRC40	-0.340831	6.76741e-260		BCL2L1	0.290534	1.09748e-114		DPP10	0.424063	1.4048e-17		SNAPC3	-0.667896	4.31613e-173		DPH7	-0.583627	3.92671e-232		H1FX	-0.506634	6.55049e-146		C15orf40	-0.397567	2.87834e-160		UBE2QL1	0.283146	1.66164e-108		ZNF699	-0.469476	4.33956e-69						CEP290	-0.446178	1.21678e-39		OLFML3	0.277106
EXOC2	-0.256466	3.27185e-25		ADCYAP1R1	0.364396	1.12983e-259		FUOM	0.348798	2.29475e-114		LFNG	-0.420116	2.84017e-17		HEY1	0.320316	5.46535e-172		CBLL1	-0.412107	1.01207e-231		GEMIN5	-0.368545	2.31275e-144		NFAT5	-0.250545	4.49559e-160		EFNB2	-0.263954	1.84996e-108		FEM1B	-0.388538	1.58165e-68						WASF1	-0.55262	1.36582e-39		ZNHIT6	-0.388177
CYB5RL	-0.260059	1.45252e-24		EXOC2	-0.509557	1.80936e-259		WDR20	-0.306285	3.13561e-114		LRIF1	-0.32176	3.50847e-17		CLU	0.340009	5.90077e-172		REST	-0.587391	6.35803e-231		BLOC1S3	-0.40749	3.461e-144		MPND	-0.43385	1.68034e-158		NOL11	-0.388115	4.81637e-108		PPME1	-0.549292	1.92671e-68						HMHA1	0.258457	2.86464e-39		RAMP1	0.493905
GALNT16	0.339166	2.38113e-24		IER2	-0.340261	1.09136e-258		SNAP25	0.51221	5.11628e-114		NUFIP2	-0.308061	3.79668e-17		CUL1	-0.855829	7.1205e-172		NUFIP1	-0.511484	4.71969e-230		ASXL3	-0.35595	6.91031e-144		OSTF1	-0.284681	5.45127e-158		KDM6B	-0.402297	7.53024e-108		SPAST	-0.622011	2.03848e-68						CASC5	-0.357429	3.49813e-39		KANSL1L	-0.425659
SPA17	-0.255893	6.85705e-24		ANKFY1	-0.474119	1.62744e-258		HTT	-0.31616	1.54453e-112		GFRA2	0.279308	3.86837e-17		FOXP1	-0.484102	1.91595e-171		TGOLN2	-0.332814	1.61546e-229		STXBP4	-0.543969	4.82119e-143		LRIF1	-0.273021	3.99416e-157		TGOLN2	-0.335652	7.77494e-108		HAPLN1	0.414823	2.78651e-68						ZCCHC7	-0.629652	5.3694e-39		PYROXD1	-0.286334
NOL11	-0.294719	2.66015e-23		FGD4	-0.410798	1.41815e-257		RUNDC3A	0.277275	1.75682e-112		FAM69A	0.40689	4.05293e-17		KDM6B	-0.795849	2.13089e-171		GPX1	-0.672315	2.25902e-228		DNAJC18	-0.543883	3.73714e-142		KANSL1L	-0.557279	9.62156e-154		BLOC1S3	-0.413031	8.21221e-108		NUDCD1	-0.436971	9.04959e-68						MRPL3	-0.277051	9.6408e-39		GPM6A	0.362432
BTBD9	-0.33337	3.12616e-23		METTL16	-0.412809	2.15352e-257		CATSPERG	-0.45784	2.46326e-112		CCS	-0.321759	1.37276e-16		CDC42SE2	0.411646	3.58994e-171		KANSL1L	-0.6922	2.10297e-227		ATP6V1C1	-0.263063	7.78487e-142		FBXL17	-0.505781	4.32327e-153		CDC34	-0.274484	2.5663e-106		FGD4	-0.378927	1.04747e-67						C12orf43	-0.797253	1.21704e-38		PDXK	0.313428
SPARCL1	-0.297626	3.22751e-23		TYW5	-0.374548	4.00735e-256		KDM6B	-0.633666	3.57066e-112		MAPK8IP1	-0.338349	2.00261e-16		TRIM23	-0.449411	8.69507e-171		C9orf64	-0.347837	9.87931e-226		RPUSD4	-0.412155	8.53925e-141		KIAA2022	-0.342492	7.78285e-153		MRPL3	-0.450125	2.99981e-105		TTC14	-0.641287	1.42888e-67						HECTD4	-0.776923	2.19896e-38		ABLIM3	0.347114
FAM98A	-0.300144	8.06839e-23		ALAD	-0.293491	1.21025e-255		FAM188A	-0.322098	1.44435e-111		LRRC40	-0.280951	2.05149e-16		WDR20	-0.538408	1.29647e-170		MMAA	-0.525626	2.46877e-225		NOL11	-0.47406	6.59434e-140		PTPN4	-0.35446	3.47264e-152		VMO1	-0.254752	5.34791e-105		C10orf35	0.261168	1.58701e-67						TRPC1	-0.269587	3.07002e-38		TRAFD1	-0.416505
LPL	0.272368	8.56059e-23		ZBTB11	-0.385056	1.5283e-255		CITED1	-0.327993	1.99769e-111		CTSD	0.502611	2.5486e-16		KIAA1328	-0.544962	1.95817e-170		ACBD5	-0.58647	1.01568e-224		TMEM53	-0.276271	3.40488e-138		LRRC6	-0.361059	2.3847e-151		ID2	0.317727	1.10355e-104		SYAP1	-0.536188	3.01202e-67						KANSL1L	-0.438633	4.10194e-38		FAM98A	-0.42868
KANSL1L	-0.334767	9.00451e-23		EIF2S1	-0.309471	4.53464e-255		CEP164	-0.463031	3.95104e-111		KIAA0825	-0.276967	3.15283e-16		MYEF2	-0.784735	1.82451e-169		ZNF485	-0.295285	7.84663e-224		RNGTT	-0.433789	2.02974e-137		C14orf37	-0.477646	1.03993e-150		FRRS1L	-0.394113	1.17418e-104		PIK3C3	-0.349366	4.47223e-67						KIF20B	-0.428188	4.55536e-38		FSD1L	-0.393082
NETO2	-0.251733	1.8265e-22		C17orf75	-0.359784	5.19015e-254		LRPAP1	0.417089	4.15772e-109		ABCA5	0.261499	3.58692e-16		MICU3	-0.913776	6.91744e-169		WRN	0.402255	9.19983e-224		HTT	-0.402205	1.01525e-136		FAM161B	-0.308774	1.61236e-150		CTTNBP2NL	-0.421716	3.08675e-104		KMT2B	-0.447154	7.1815e-67						POU3F2	-0.350514	6.47191e-38		POU3F2	-0.265525
ST6GALNAC5	0.251666	4.88679e-22		C12orf45	-0.538563	1.11285e-253		KARS	-0.456648	4.40727e-109		NPY	0.282657	3.88375e-16		NUFIP1	-0.704757	8.39762e-169		CEP89	-0.579954	1.1312e-223		RYBP	-0.507614	2.2104e-136		GPALPP1	-0.367714	3.39102e-150		NPY	1.25612	6.25513e-103		SFXN5	0.473308	1.01078e-66						EIF2B3	-0.692356	7.74729e-38		ALAD	-0.426966
TCF7L2	-0.337059	1.16595e-21		C12orf4	-0.274859	1.14447e-252		SH3TC1	0.493105	2.50069e-108		SLAIN1	0.396356	1.08781e-15		FGD4	-0.40281	4.03477e-168		SLCO3A1	-0.387261	4.65859e-223		TMEM2	-0.2545	2.99606e-136		SLC30A9	-0.471287	7.37001e-149		ZBTB24	-0.586479	8.81014e-103		DNAJC3	-0.749487	1.48699e-66						CCNG2	-0.318018	8.32079e-38		ATF3	-0.639654
WASF1	-0.377068	9.85906e-21		MYBBP1A	-0.437799	7.92797e-249		GADD45G	0.641781	5.07714e-108		LRRC6	-0.276227	1.35296e-15		ST3GAL5	-0.625828	4.59549e-168		DNAJC3	-0.752797	1.77005e-222		HMGXB3	-0.369536	1.48378e-134		FSTL5	-0.440611	1.30941e-147		ANKS3	0.330207	8.5972e-102		ETV1	0.520621	1.5569e-66						CCDC117	-0.578068	4.1153e-37		MRPL54	-0.292927
RPGRIP1L	-0.297413	9.95995e-21		RUNDC3A	0.25532	3.52255e-248		INTU	0.40572	1.68921e-107		CD9	0.816108	1.44962e-15		TLK1	-0.562896	5.21514e-168		APPL1	-0.706061	7.79068e-222		FSTL5	-0.485808	2.42701e-134		SYAP1	-0.298391	4.14933e-147		LONP2	-0.297963	1.63969e-101		ADCYAP1R1	0.556797	3.40957e-66						KDM6B	-0.556339	5.53547e-37		DNAJC3	-0.289448
METTL16	-0.349193	2.45472e-20		GSE1	0.302167	6.20635e-247		MICU3	-0.609214	1.99905e-107		GALNT11	-0.280197	2.17396e-15		FAM161B	-0.645177	8.17303e-168		SYT5	0.546792	1.6599e-221		FAM98A	-0.490944	2.57698e-134		ATP1B2	0.271009	6.68682e-147		SNX32	0.267876	1.06735e-100		HTT	-0.56501	4.03561e-66						TSTD1	-0.745842	5.9012e-37		ST8SIA4	-0.323382
FAM213B	-0.513197	8.18665e-20		NEURL1	0.250041	2.42259e-246		CTTNBP2NL	-0.292248	5.22477e-107		FBXL17	-0.441588	3.02379e-15		GPATCH2L	-0.504286	8.74762e-168		LIMCH1	-0.490751	1.99791e-221		MBTD1	-0.307293	9.33082e-134		KAZN	-0.350042	7.74519e-147		RBP4	0.418387	2.30103e-100		NUPL1	-0.447052	6.77942e-66						FAM134B	-0.287167	7.23794e-37		RASIP1	-0.400106
ABRACL	-0.265788	1.40135e-19		CCDC173	-0.295293	6.22812e-244		PDIK1L	-0.477194	1.71787e-106		BNIP3L	-0.263221	4.14283e-15		RYBP	-0.923905	1.08271e-167		IER2	-0.509188	5.34723e-218		GALNT11	-0.346942	9.41647e-134		MYEF2	-0.463129	7.73694e-145		PPM1K	-0.363651	7.66731e-100		ZFP2	-0.353097	1.02354e-65						MYEF2	-0.415783	9.45429e-37		ADM	0.427661
SASH1	0.384375	2.27225e-19		FANCM	0.313507	1.14921e-243		METTL16	-0.390204	3.50883e-106		KDM7A	-0.306807	6.25014e-15		MAPK8IP1	-0.547929	1.4549e-167		CYLD	-0.473069	9.16982e-218		AK9	-0.369479	2.25553e-133		PPP1R12B	-0.273463	1.24701e-144		FAM161B	-0.340946	9.02653e-100		SLC1A4	0.399081	1.0957e-65						RNF214	-0.506221	1.41969e-36		CASC5	-0.365287
PHACTR2	-0.280507	3.0214e-18		YPEL4	0.279486	1.86686e-243		RNGTT	-0.42967	3.29237e-105		CIAPIN1	-0.358905	1.01102e-14		MED6	-0.696621	1.49384e-167		WDR20	-0.380939	1.35448e-217		MYEF2	-0.56927	9.35868e-133		UBAC1	-0.259211	1.31544e-144		ALAD	-0.319356	9.64856e-100		TOX	-0.45228	1.55525e-65						CTSC	0.251984	2.77099e-36		DEAF1	0.461047
FOS	0.324795	6.08603e-18		RPUSD4	-0.290464	2.26723e-243		SLBP	-0.280835	6.14144e-105		AP2M1	-0.305546	1.14489e-14		ALG11	-0.537073	4e-167		GADD45G	0.730849	3.00534e-217		KATNAL1	-0.293766	2.12606e-130		EFNB2	-0.322609	3.04557e-142		KARS	-0.55496	1.00643e-98		RYBP	-0.559335	1.79725e-65						MRPL54	-0.776804	4.94733e-36		AKAP9	-0.412854
CCDC168	-0.306454	6.60546e-18		RPRD1A	-0.337208	4.21806e-243		RASA1	-0.460451	1.00004e-104		FAM98A	-0.447287	1.27467e-14		LONP2	-0.451918	5.94761e-167		SDF2L1	-0.505632	9.47344e-217		FAM161B	-0.336463	4.38626e-129		AP2M1	-0.385628	7.39857e-142		KCNH8	-0.311048	3.40376e-98		SCARA3	0.253363	2.00801e-65						RNASEH2A	-0.378481	5.47125e-36
CCDC43	-0.285961	2.01488e-17		ZNF570	-0.327655	2.97472e-242		NFIB	0.595069	1.60781e-104		TCF7L2	-0.33525	1.35579e-14		ZNRF1	-0.287628	1.06856e-166		FGD4	-0.538552	1.03676e-216		DOPEY1	-0.250095	7.38128e-129		NOL11	-0.384946	7.87834e-142		UBAC1	-0.389303	7.54726e-98		AHI1	-0.606228	2.63699e-65						ACBD5	-0.580876	7.37117e-36
MDM2	-0.398077	4.31717e-17		ATP1B2	0.253545	9.70764e-242		MFAP2	0.517182	1.6633e-104		KATNAL1	-0.304563	1.85915e-14		BCAN	0.430585	2.09034e-166		KIAA0825	-0.265863	1.37751e-216		PCMTD1	-0.372001	1.06431e-128		PRPF38A	-0.444501	1.22244e-141		PROCA1	-0.50598	1.15796e-97		HTRA1	0.510105	1.54162e-64						ZNF48	-0.314681	1.13952e-35
ARL6IP1	-0.442458	1.93314e-16		SP4	-0.355451	7.32532e-241		NDRG3	0.313839	2.03962e-104		HES1	0.544978	2.03908e-14		FN3K	-0.631199	4.36755e-166		MXRA8	0.413958	4.26517e-216		SNAP25	0.30526	2.53287e-128		TGOLN2	-0.351815	1.34371e-141		SPARC	0.271836	1.96963e-97		SPA17	-0.383766	4.63456e-64						CIAPIN1	-0.671178	2.58905e-35
SOX9	-0.255876	2.02011e-16		KAZN	-0.404841	7.96526e-241		MYSM1	-0.320932	2.25175e-104		TOX	-0.289491	2.169e-14		FAM213B	-0.646721	4.45106e-166		FAM213B	-0.483164	1.07823e-213		AHI1	-0.342474	3.94847e-128		NOP9	-0.325726	3.93202e-141		RIC3	-0.261604	2.36625e-97		NOTCH1	-0.349829	8.26964e-64						NGRN	-0.59231	3.8959e-35
C15orf40	-0.310113	5.47604e-16		BRMS1L	-0.280717	9.16125e-241		NPY	0.507022	1.69256e-103		SERINC5	0.526778	2.83657e-14		USP37	-0.305669	8.9362e-166		FAM161B	-0.441598	4.09919e-213		LRRC40	-0.346958	3.56952e-127		NUDCD1	-0.344641	5.75243e-141		C15orf40	-0.484877	2.74843e-97		CADM1	-0.385162	1.0497e-63						ZNF197	-0.475014	4.04021e-35
MED6	-0.322037	1.40689e-15		SNAP25	0.446826	2.11311e-239		REST	-0.469914	2.15888e-103		RNGTT	-0.324388	3.4396e-14		HECTD4	-0.927809	1.60481e-165		ALAD	-0.35081	9.29312e-213		PEX13	-0.27869	8.25019e-126		TCF7L2	-0.704181	1.75643e-139		WDR20	-0.290869	7.87884e-97		MRPL3	-0.633064	1.55969e-63						ZNF485	-0.354775	9.68225e-35
APTX	-0.291278	2.00515e-15		CYLD	-0.448723	2.21104e-238		MPP6	-0.324788	2.53207e-102		EPN2	0.873667	3.83566e-14		MCPH1	-0.861271	2.47745e-165		CBY1	0.319227	3.22476e-212		KDM6B	-0.354513	4.85054e-125		FBXO34	-0.422862	1.72741e-138		ST3GAL5	-0.264581	1.7274e-96		CEP78	-0.457914	3.46665e-63						APTX	-0.690738	1.17532e-34
GLOD4	-0.27078	2.38544e-15		FAM213B	-0.362492	2.35549e-238		MDM2	-0.561524	6.05438e-102		LGMN	0.268408	1.09479e-13		TYW5	-0.615525	4.943e-164		CTTNBP2NL	-0.487552	7.82402e-212		THSD7A	-0.327656	8.80242e-125		ZCCHC7	-0.503456	1.79034e-136		KDM7A	-0.338651	5.31299e-96		ASXL3	-0.480508	3.49792e-63						PHF6	-0.254285	1.8863e-34
ATP1B2	0.514417	2.39106e-15		C9orf64	-0.404445	2.46885e-238		FAM13C	-0.483247	1.4319e-101		ZCCHC7	-0.371035	1.24085e-13		TFAP4	-0.730856	8.26991e-164		RASA1	-0.487462	4.46832e-210		DHDDS	0.611706	1.04429e-124		WASF1	-0.412398	2.32597e-136		RLTPR	-0.317415	8.0205e-96		GPALPP1	-0.27114	5.8899e-63						TNRC6B	-0.904031	2.11645e-34
MCPH1	-0.320935	2.70339e-15		PSTK	-0.29733	5.98521e-238		CSRNP3	-0.481166	2.98923e-101		ACHE	0.276489	1.26503e-13		SLBP	-0.512923	9.91844e-164		PRPF38A	-0.456688	2.86083e-208		PROCA1	-0.412882	5.87211e-124		MKRN2	-0.283556	3.68904e-136		ADCYAP1R1	0.353222	4.71322e-95		ZBTB11	-0.332858	6.58827e-63						PSTK	-0.376531	2.2408e-34
CEP164	-0.309372	4.62367e-15		CCDC43	-0.382817	1.2292e-236		SPA17	-0.295863	4.78177e-101		GPM6A	0.330261	2.92767e-13		DNAJC3	-0.803928	1.13722e-163		TYW5	-0.416994	3.25567e-208		DPP6	0.282723	1.44024e-123		ASPH	-0.348935	3.01843e-135		NUPL1	-0.415955	5.95887e-95		CBLL1	-0.269274	7.48408e-63						TFAP4	-0.836433	2.79396e-34
SFXN5	0.490592	4.83475e-15		PRPF38A	-0.418476	2.10381e-236		UTP3	-0.636241	6.17584e-101		PCP4	0.419911	4.02007e-13		TMEM53	-0.260703	4.66519e-163		SLC1A1	-0.615172	8.84108e-208		BNIP3L	-0.408314	2.57063e-123		CEP164	-0.4391	3.59467e-135		FAM188A	-0.382523	7.81546e-95		CNOT11	-0.651421	1.16219e-62						RAMP1	0.57861	3.02217e-34
SOX4	-0.274531	8.52003e-15		NFIB	0.595973	1.99899e-234		GPX1	-0.572709	1.98326e-100		BRINP1	0.527738	5.29057e-13		MFSD6	-0.653944	3.17505e-162		AHI1	-0.549648	1.02898e-207		ZFYVE9	-0.357206	2.93539e-123		PGAP1	-0.407203	5.65156e-135		SH3TC1	0.411807	9.97898e-95		CEP19	-0.358809	2.79338e-62						CYLD	-0.410202	4.33488e-34
PCDH10	0.421055	2.09185e-14		LONP2	-0.271647	1.92039e-233		SOBP	0.375129	5.36482e-100		NTRK3	0.256898	8.26844e-13		CSRNP3	-0.619635	6.60927e-162		H1FX	-0.813979	1.09291e-207		B4GALNT4	-0.280048	9.37019e-123		PXMP2	-0.355039	3.40833e-133		KIAA1328	-0.335447	1.35509e-94		ZNF485	-0.375963	6.02233e-62						C3orf14	0.334622	9.45034e-34
MKI67	-0.319424	3.01065e-14		KATNAL1	-0.340884	1.82455e-232		ST3GAL5	-0.356555	7.91527e-100		GPX1	-0.476822	8.52327e-13		ZKSCAN2	-0.397022	9.16917e-161		DYNLT3	0.327084	1.17372e-207		MED6	-0.436823	9.54783e-123		MICU1	-0.371954	9.08367e-133		CHST1	0.32569	2.18631e-94		C17orf75	-0.3959	8.097e-62						LEMD3	-0.397359	1.06006e-33
ZNF250	-0.321557	4.48825e-14		RNGTT	-0.369967	3.90733e-232		FAM98B	-0.623874	2.44017e-99		AHI1	-0.461454	8.70311e-13		PARD6B	-0.41486	1.26612e-160		RUNDC3A	0.250195	2.17416e-207		KIF20B	-0.557359	4.0495e-122		RNF208	-0.30174	7.41259e-132		HTRA1	0.303306	3.40125e-94		PPP1R14C	0.34306	1.77706e-61						SYNRG	-0.566331	1.34622e-33
KIF20B	-0.323536	8.46087e-14		PHACTR1	-0.368342	9.4536e-232		FARP1	-0.339029	2.99051e-99		ASPM	-0.290954	1.16047e-12		CEP78	-0.553839	1.29003e-160		KARS	-0.66111	3.26588e-206		ZNHIT6	-0.413446	7.15814e-122		BAALC	0.284958	5.08398e-131		RNGTT	-0.291288	3.54585e-94		MPND	-0.550246	2.46063e-61						APOE	0.760852	2.35908e-33
GPX1	-0.315029	2.02812e-13		OLFM2	0.279751	2.89369e-231		SLC10A4	0.526579	3.22616e-99		PPP1R14C	0.522626	1.25395e-12		NDRG2	0.62476	5.22185e-160		IER5L	-0.933724	2.77294e-205		TSC22D1	-0.53246	1.24625e-120		APTX	-0.491222	6.40895e-130		H1FX	-0.494395	9.35137e-94		THSD7A	-0.52124	4.17918e-61						TIAM2	-0.304723	6.16572e-33
NFX1	-0.378316	2.58005e-13		ADAM22	-0.332976	5.78764e-231		SERINC5	0.451661	3.43564e-99		HTT	-0.266975	1.41036e-12		SLC30A9	-0.875494	5.23305e-160		KDM7A	-0.381695	6.09497e-204		HIPK2	-0.447374	2.48433e-120		ZNF184	-0.346304	1.09924e-129		RUNDC3A	0.399534	1.75928e-93		EXOC2	-0.417985	5.42135e-61						SERINC5	-0.302388	6.92662e-33
NR4A2	0.309602	4.53468e-13		GEMIN5	-0.27797	1.78137e-230		GZMM	-0.53714	4.01292e-99		CUL1	-0.260585	1.61774e-12		NUFIP2	-0.615482	1.86327e-159		DUSP11	-0.416293	1.10341e-203		GLOD4	-0.504957	8.06617e-120		CC2D2A	-0.425201	3.45681e-129		CEP19	-0.347653	2.38926e-92		HN1L	-0.287337	6.89721e-61						ABI3	0.344656	9.31847e-33
FST	-0.573511	4.91302e-13		TRAFD1	-0.442016	5.19114e-229		RFC4	-0.436303	1.06259e-98		ARPP21	0.475716	3.3327e-12		LRCH3	-0.411019	2.45256e-158		CEP164	-0.585098	9.6063e-201		CCDC168	-0.627922	3.68465e-119		SAMSN1	-0.390639	4.36104e-129		ARID1B	-0.305701	2.57854e-92		MLC1	0.591092	1.01018e-60						CD14	0.648706	9.48019e-33
NR4A1	0.575715	5.41638e-13		GAS2L1	-0.471008	4.3396e-228		SORBS2	-0.464029	1.06867e-98		CNTN2	0.25042	3.65479e-12		RBM41	-0.400844	2.98775e-158		MYO6	-0.525261	4.56981e-200		RBM41	-0.35072	3.28792e-118		FRMD5	-0.379857	1.79979e-128		CTSB	0.349355	3.24652e-92		PCDH10	0.261793	1.17626e-60						EIF2S1	-0.327465	1.11341e-32
ZNHIT6	-0.273643	1.31537e-12		MFSD6	-0.323161	2.85078e-225		ARL5B	-0.281451	1.25242e-98		MYEF2	-0.359974	4.49781e-12		SLC38A1	-0.578181	1.45627e-157		MDM2	-0.686537	1.51651e-199		KIAA2022	-0.487849	4.81118e-118		CCDC141	-0.586319	8.96348e-128		EPN2	0.332394	4.28464e-92		CTSB	0.379151	1.36047e-60						BAZ2B	-0.258941	2.2119e-32
TSC22D1	-0.278145	1.37681e-12		FARP1	-0.311978	1.94936e-223		CCS	-0.589172	1.303e-98		H1FX	-0.461271	6.89172e-12		PROCA1	-0.558553	3.08114e-157		RPGRIP1L	-0.632741	3.38592e-199		NFAT5	-0.36814	9.22625e-118		SSX2IP	-0.440503	1.76901e-127		CEP164	-0.433277	4.86305e-92		SLC35F1	-0.278259	2.69746e-60						AHI1	-0.353889	2.59623e-32
PRRC2B	-0.295807	2.301e-12		KMT2B	-0.476017	3.1559e-223		SLC1A1	-0.33373	6.11874e-98		CEP164	-0.331026	1.003e-11		UTP3	-0.847154	2.37185e-156		C12orf4	-0.389771	8.09791e-199		PPM1L	-0.276383	1.32135e-117		TSC22D1	-0.464415	1.86079e-127		CCDC117	-0.420257	1.37812e-91		BMS1	-0.589945	2.84864e-60						LIPA	0.516769	2.90876e-32
LAPTM4A	0.270379	5.74603e-12		INTU	0.34628	7.5118e-220		BLOC1S3	-0.563858	9.88865e-98		SLC30A9	-0.273196	1.07524e-11		LMNB1	-0.818285	4.56048e-156		BLOC1S3	-0.54707	9.2618e-199		NUDCD1	-0.407328	5.56216e-117		RYBP	-0.478939	4.42024e-127		GNAZ	0.431514	1.79707e-91		RPGRIP1L	-0.696055	4.49054e-60						ASXL3	-0.460883	3.48513e-32
DNAJC3	-0.411498	8.86206e-12		TMEM150C	0.295392	1.79489e-218		ZFYVE9	-0.365346	1.17253e-97		EIF2S1	-0.440498	1.17984e-11		GPALPP1	-0.495011	1.0636e-155		FRRS1L	-0.334345	3.41462e-198		BNIP3	-0.505526	5.09781e-115		ZC3H12C	-0.345437	1.9634e-126		RALGPS2	-0.466549	2.29649e-90		AP2M1	-0.54563	5.03006e-60						FEM1B	-0.512903	3.94666e-32
THSD7A	-0.281999	9.87975e-12		NFAT5	-0.358896	1.30258e-217		NPTXR	0.439909	1.93532e-97		TRIM23	-0.270117	1.27766e-11		PPP1R12B	-0.366773	2.32412e-155		CITED1	-0.497906	2.61556e-197		LRRC24	-0.344631	5.72741e-115		EPN2	0.273206	9.70768e-126		BRMS1L	-0.451051	3.74261e-90		OLFM2	0.350033	1.53543e-59						PHF20	-0.517277	4.33399e-32
ENAH	-0.421181	1.08796e-11		PARD6B	-0.346968	1.6343e-217		MAP7D2	-0.510099	4.88865e-97		ID2	0.403015	1.65133e-11		FRMD5	-0.658241	3.79729e-155		KCNH8	-0.482374	1.45127e-196		RPRD1A	-0.497248	1.32775e-114		SP4	-0.268551	1.73485e-124		METTL16	-0.497946	1.41909e-89		IFT57	-0.373648	1.87281e-59						PIAS4	-0.44431	5.12955e-32
OLFM2	0.411102	1.43296e-11		HMGXB3	-0.319714	2.06431e-217		HMGXB3	-0.306809	2.10738e-96		DNAJC3	-0.595692	2.35001e-11		PHF20	-0.700691	2.88231e-154		MYSM1	-0.438204	3.16728e-196		C12orf65	-0.390071	7.93208e-114		SUV420H1	-0.323718	1.18053e-123		RASA1	-0.494697	3.17978e-89		SLC6A1	0.457105	3.68174e-59						GGA2	-0.342155	1.01166e-31
CCDC80	0.386416	2.33785e-11		GGA2	-0.250275	2.8185e-215		H1FX	-0.678554	8.74744e-96		HAPLN1	0.585462	2.95025e-11		RPGRIP1L	-0.721119	4.31405e-154		FAM134B	-0.554496	6.01607e-196		SUV420H1	-0.416763	1.08614e-113		APOD	0.39815	3.67534e-122		PPP1R12B	-0.289197	3.30014e-89		RPUSD4	-0.573662	1.62032e-58						ZFP37	-0.699129	1.24882e-31
ZC3H8	-0.31864	3.74411e-11		UTP3	-0.575933	9.92984e-215		TFAP4	-0.497688	8.97844e-96		RALGPS2	-0.33054	4.05285e-11		AHI1	-0.783158	5.72317e-154		PEX1	-0.280284	8.14794e-196		POGLUT1	-0.257291	6.10844e-113		NUFIP2	-0.417053	5.81708e-121		C12orf73	0.414437	3.62345e-89		DCAF7	-0.259946	1.88793e-58						KARS	-0.746267	2.71973e-31
MFGE8	0.45899	4.40133e-11		SOBP	0.395384	2.40646e-213		KHDRBS3	-0.547705	1.47887e-94		FTO	0.301688	4.22947e-11		MRPL3	-0.612456	2.23552e-153		EXOC2	-0.637251	3.07848e-195		HDX	-0.308767	6.32058e-113		MPP5	-0.315266	2.82938e-120		FARP1	-0.274556	6.40653e-89		LRPAP1	0.429899	2.08499e-58						APP	-0.410159	4.98182e-31
HES1	0.571785	1.08439e-10		NPY	0.302524	1.52638e-212		WRN	0.414637	7.59102e-94		COPA	-0.351869	5.22698e-11		CCDC141	-0.920903	5.15498e-153		PARD6A	-0.38573	6.51537e-194		RNF180	-0.277676	9.89813e-113		APPL1	-0.573724	3.92081e-120		CACNG2	-0.278036	1.37367e-88		LRRC6	-0.598011	9.73034e-58						KIAA0368	-0.325898	5.35621e-31
SOX6	0.377581	1.57727e-10		CEP89	-0.452894	2.26074e-212		SLC22A17	0.281216	2.50254e-93		PRPF4	-0.443244	6.44935e-11		C15orf40	-0.508246	5.28587e-153		UTP3	-0.845022	2.17664e-193		FBXO34	-0.326725	9.40005e-112		PPP1R9A	-0.355936	5.68304e-120		MYBBP1A	-0.477976	2.55113e-88		DNAJC18	-0.325583	1.71207e-57						HMOX1	0.277244	2.27643e-30
UTP3	-0.368991	2.64512e-10		BLOC1S3	-0.495636	2.58096e-212		PARD6B	-0.327349	4.63685e-93		FAM213B	-0.269316	7.43978e-11		GLOD4	-0.482606	7.64107e-153		KIAA2022	-0.536058	1.94032e-192		SLBP	-0.306873	1.41732e-111		SLC38A1	-0.364324	4.76859e-119		DIRAS3	-0.667924	6.18284e-88		EIF2B3	-0.573216	1.86732e-57						IER5L	-0.564103	2.67995e-30
PPP1R17	0.416797	3.80038e-10		ZNF484	-0.340487	2.4137e-211		NOL11	-0.372215	5.54511e-93		RPGRIP1L	-0.514475	7.74256e-11		PPM1K	-0.498729	1.34451e-152		ATP6V1C1	-0.398177	6.32007e-192		SERINC5	0.257138	1.4506e-111		ZFC3H1	-0.433107	9.17234e-119		FAM13C	-0.394054	3.46857e-87		STARD7	-0.493599	2.77903e-57						FGD4	-0.271445	3.37151e-30
EDEM3	-0.295515	4.06301e-10		KIAA2022	-0.49629	9.19034e-211		FN3K	-0.512057	7.19767e-93		C3orf14	0.356638	1.1846e-10		RRP1B	-0.80639	1.02485e-151		RBM28	-0.402983	1.77042e-191		ZC3H12C	-0.550658	1.60761e-111		RPGRIP1L	-0.475986	3.07949e-118		MAP1LC3A	-0.278394	1.16282e-86		WASF1	-0.676088	5.06916e-57						NFKBIA	-0.633497	3.71283e-30
IGFBP5	0.675132	8.13154e-10		CELF3	0.403449	1.15091e-210		IER5L	-0.746467	1.27838e-92		MED6	-0.2654	1.2807e-10		PDIK1L	-0.843969	1.34402e-151		KAZN	-0.477122	9.62844e-190		PRRC2B	-0.445732	1.80835e-111		ASXL3	-0.349313	4.27265e-118		CNTFR	0.397311	1.41859e-86		CERK	-0.511974	6.46142e-57						MGST2	0.315685	5.80269e-30
SLC1A4	0.30058	1.2435e-09		ZBTB24	-0.490712	1.38517e-210		SLC32A1	0.34483	1.56112e-92		CYR61	0.348571	1.57734e-10		CCDC43	-0.612471	1.61085e-150		CEP78	-0.294295	2.45805e-189		CC2D2A	-0.404544	2.33249e-111		FN3K	-0.309974	1.64812e-117		HTT	-0.28231	1.58266e-86		CCDC141	-0.647735	9.01167e-57						PCMTD1	-0.401751	6.63356e-30
FAM98B	-0.300096	1.39612e-09		KCNH8	-0.339951	1.84092e-210		SNAPC3	-0.312557	1.58484e-92		C14orf37	-0.42185	2.31055e-10		C12orf43	-0.744961	2.87788e-150		TMEM53	-0.32031	7.05613e-189		KARS	-0.546906	2.60123e-111		C12orf45	-0.507844	3.57933e-117		ZNF484	-0.425376	2.81643e-86		LRRC16A	0.622431	1.28685e-56						MED6	-0.65172	1.7606e-29
CC2D2A	-0.306429	1.43883e-09		NDRG3	0.377271	7.90977e-209		ZBTB24	-0.535216	1.98344e-92		PHF6	-0.266385	3.37252e-10		OSTF1	-0.263897	1.4829e-149		EFCAB5	-0.322085	2.26524e-188		EGR2	0.389588	3.46071e-111		MED6	-0.364213	6.81097e-117		APPL1	-0.623393	2.97564e-86		MICU1	-0.394875	4.43584e-56						EXOC2	-0.299341	2.80587e-29
MYBBP1A	-0.306993	2.21737e-09		FAM98B	-0.498676	1.16868e-208		FAM161B	-0.28493	2.96457e-92		SDC3	0.723656	4.14548e-10		CD9	0.280355	3.69454e-149		C12orf43	-0.585166	3.46108e-188		LMNB1	-0.40781	4.71501e-111		TST	-0.335517	1.01447e-116		SORBS2	-0.550839	3.84553e-86		FRMD5	-0.256573	9.30089e-56						AP2M1	-0.704749	2.81386e-29
GDPD2	0.280002	4.08957e-09		KARS	-0.491228	1.37369e-208		PARD6A	-0.462044	2.98415e-92		FSTL5	-0.26794	5.2749e-10		PCIF1	-0.268761	1.62062e-148		TTC14	-0.621181	4.28932e-186		NETO2	-0.595897	5.82373e-111		OGFRL1	-0.371704	1.86604e-116		ARL5B	-0.309848	4.78094e-86		WDR20	-0.356114	1.30316e-55						PLEK	0.443534	3.02866e-29
SEL1L3	0.409873	5.60611e-09		TGOLN2	-0.273297	5.05018e-208		CNTFR	0.36281	4.95684e-92		NUFIP1	-0.284035	5.92591e-10		PRRC2B	-0.81765	1.38415e-147		KATNAL1	-0.427747	5.37776e-186		ZNF654	-0.538728	1.48746e-109		BMS1	-0.349405	3.74136e-116		CYP39A1	0.272502	2.68296e-85		RNF219	-0.534933	1.72478e-55						BNIP3	-0.494331	3.10368e-29
NUFIP2	-0.270993	1.59168e-08		FN3K	-0.400072	1.61085e-207		UBE2O	-0.304538	9.71667e-92		METTL16	-0.325541	8.1259e-10		NUMA1	-0.584368	2.23648e-146		MICU3	-0.804977	5.72826e-186		PHF20	-0.311155	1.82718e-109		RSPRY1	-0.463542	6.1989e-116		MED6	-0.3874	1.43292e-84		SLC30A9	-0.654651	2.5713e-55						CITED1	-0.843864	3.34073e-29
IER5L	-0.332058	2.5384e-08		TCP11L2	-0.302087	2.0929e-204		KIAA2022	-0.539946	1.6719e-91		ZNHIT6	-0.322904	9.35601e-10		GMCL1	-0.528272	2.57586e-146		FBXO34	-0.538244	9.3537e-186		ZNF184	-0.290663	4.51429e-108		ZC3H8	-0.369385	1.40202e-115		HAPLN1	0.33709	1.43724e-84		RBFOX2	-0.479802	3.30962e-55						RALGPS2	-0.744326	3.91148e-29
RNF214	-0.281537	3.45546e-08		RBM41	-0.251103	7.89825e-204		COPA	-0.296096	3.49717e-91		TP53I3	0.420568	4.25269e-09		ETV1	0.356214	3.78812e-146		PPM1K	-0.491881	1.37434e-185		PPP1R17	0.282327	5.69151e-108		KIAA0368	-0.361299	3.43364e-115		LEMD3	-0.385867	4.89593e-84		ARRDC3	-0.540684	1.05711e-54						CD37	0.600472	3.92579e-29
LRRC6	-0.280569	9.06502e-08		FEM1B	-0.265373	1.60057e-203		GAS2L3	0.481487	3.96079e-91		ZFHX3	-0.309256	4.32682e-09		CLINT1	-0.877785	3.04339e-145		SPRYD7	-0.735187	1.77731e-185		TGOLN2	-0.426903	1.80359e-107		LEMD3	-0.396189	3.14798e-114		CCDC43	-0.360599	5.56499e-84		CCDC80	0.357586	1.07291e-54						TTC14	-0.782626	4.24324e-29
PPME1	-0.303894	1.42086e-07		GAMT	-0.514068	1.32018e-202		TRIM23	-0.377671	5.26914e-91		SLC22A17	0.621937	4.92849e-09		CITED1	-0.587728	3.11599e-145		MED6	-0.438674	4.7422e-185		ZNF484	-0.29823	6.41468e-107		MFAP2	0.282809	6.65379e-114		LRRC16A	0.269716	7.76516e-84		BLVRB	0.297103	1.23456e-54						APPL1	-0.535668	4.86102e-29
C12orf43	-0.334882	2.53281e-07		OSBPL1A	-0.268262	3.62847e-201		DYNLT3	0.27964	7.27151e-91		IFT81	-0.257046	5.19923e-09		IFT81	-0.473851	4.1585e-145		ZNF184	-0.437708	4.8483e-185		PTCD3	-0.277077	8.869e-106		TRIB2	0.25345	1.04972e-113		LEF1	-0.388259	8.53324e-84		FARP1	-0.3179	1.88746e-54						C12orf65	-0.43854	5.53896e-29
MYSM1	-0.319206	3.01033e-07		TMEM169	-0.281567	3.6319e-201		IER2	-0.547679	1.59698e-90		SPRYD7	-0.264569	6.89003e-09		TNRC6B	-0.813451	4.27667e-145		FEM1B	-0.288999	2.25099e-184		CEP78	-0.333502	9.26148e-106		CENPI	-0.4052	1.0916e-113		CADM4	-0.542155	1.24528e-83		ATAD2	-0.440765	2.76289e-54						TACC3	-0.254083	7.02396e-29
ZFAND5	-0.32183	3.83344e-07		CADM4	-0.662791	1.31495e-197		KAZN	-0.349864	2.07049e-90		C9orf64	-0.466496	8.68516e-09		COPA	-0.534394	1.50874e-144		MFSD6	-0.396607	5.08095e-184		CCS	-0.596541	1.1475e-105		KARS	-0.500752	2.57875e-112		RRP1B	-0.532331	4.11422e-83		ACTR6	-0.375795	2.85545e-54						H1FX	-0.509058	9.48061e-29
HEY1	0.4856	4.70621e-07		C12orf43	-0.449651	9.07167e-197		RPRD1A	-0.352912	2.72239e-90		CHGB	0.261765	9.12595e-09		HDX	-0.674268	4.73495e-143		ASAH1	0.278029	2.63606e-183		KCNH7	-0.267635	1.19778e-105		EIF2S1	-0.468583	2.61041e-112		ZNF570	-0.333687	1.7803e-82		RASA1	-0.603198	3.01479e-54						DERL3	0.436311	1.63805e-28
DCLK2	0.291163	5.8006e-07		ZNF184	-0.363353	2.16519e-196		NEFM	-0.834236	3.95407e-90		CADM4	-0.336359	9.53712e-09		FAM13C	-0.647679	5.22131e-143		ZNF570	-0.498885	2.50943e-182		FOS	0.445597	2.37221e-105		TTC14	-0.492756	3.09735e-112		C14orf37	-0.415722	6.13127e-82		LRRC40	-0.361707	4.02987e-54						RARRES2	0.732242	2.61755e-28
PPP1R9A	-0.298752	6.58481e-07		DNAJC3	-0.572683	4.16892e-193		TTC14	-0.501332	7.37226e-90		DPF1	0.284258	9.7794e-09		MPP6	-0.641126	6.45441e-143		TCP11L2	-0.437869	5.2689e-182		PHACTR3	0.292631	2.67183e-105		CD9	0.299901	3.92562e-112		GPX1	-0.529932	9.87671e-82		C9orf64	-0.741091	4.18389e-54						SYNPR	0.401716	3.0073e-28
ID2	0.564608	1.26558e-06		DBF4	-0.281901	1.82785e-192		STC1	0.283149	1.56259e-89		ENHO	0.325509	1.06578e-08		CYLD	-0.603086	3.47594e-142		TLK1	-0.494937	1.70617e-180		TRIM59	-0.265796	3.63722e-105		APC2	0.319582	5.81165e-112		KMT2B	-0.42171	1.3133e-81		ARPP21	0.310274	4.80427e-54						ARID5B	-0.25152	3.20843e-28
RBP1	-0.311758	1.53091e-06		ACBD5	-0.564148	2.01312e-191		LRRC40	-0.364725	1.81437e-88		ALAD	-0.437965	1.14468e-08		FAM188A	-0.505204	1.39394e-141		LRCH3	-0.339566	2.61601e-180		EIF2S1	-0.431515	4.24962e-105		ZFP37	-0.408425	1.55263e-111		HDX	-0.452324	1.32882e-81		UBE2O	-0.62985	5.58607e-54						RYBP	-0.383546	4.28134e-28
DYNC1LI1	-0.276331	1.88634e-06		GLOD4	-0.390784	4.27633e-191		FGD4	-0.466972	4.18574e-88		PTPN4	-0.25018	1.35688e-08		NOL11	-0.699393	1.666e-141		CLDN12	0.273689	7.00102e-180		SPRYD7	-0.655057	1.79186e-104		MAP3K4	-0.291818	1.64143e-111		NAP1L2	-0.275691	1.37069e-81		MED6	-0.667647	6.14521e-54						TANC2	-0.425664	5.17345e-28
RBM28	-0.344106	2.08866e-06		CEP78	-0.271255	6.08097e-191		FAM134B	-0.4933	7.39913e-88		BNIP3	-0.369235	1.67522e-08		RSPRY1	-0.867344	3.16309e-141		C9orf89	-0.251287	1.92127e-179		TNK2	0.424165	3.04606e-104		IFT57	-0.35981	3.21672e-111		SNAPC3	-0.357878	4.10925e-81		MFGE8	0.658213	7.43406e-54						GLIPR1	0.393068	6.44851e-28
MPND	-0.303243	5.19334e-06		FRMD5	-0.482807	4.57423e-190		FBXL17	-0.439228	1.26874e-87		PARD6B	-0.250199	1.79778e-08		ZNF699	-0.731875	7.14601e-141		GLOD4	-0.509724	3.93712e-179		ZC3H8	-0.511159	3.3871e-104		CCDC24	-0.442241	1.15446e-110		PEX3	-0.434359	5.3649e-81		CTDSPL2	-0.472722	8.9959e-54						LRCH3	-0.319208	7.99285e-28
PHF6	-0.253718	5.49429e-06		ATP6V1C1	-0.346001	3.20515e-189		FOXP1	-0.366719	3.12954e-87		LMNB1	-0.393493	1.91013e-08		AP2M1	-0.563585	2.5001e-140		DOPEY1	-0.289539	7.77347e-178		APPL1	-0.559533	5.06805e-104		NDRG2	0.250277	2.48286e-110		NCOA3	-0.26882	1.21029e-80		ANKFY1	-0.644203	1.44106e-53						HMGCR	-0.939597	8.23518e-28
TRIM37	-0.321908	6.39739e-06		MPP6	-0.350146	3.32715e-188		APTX	-0.662244	9.28755e-87		SPR	-0.289073	2.55258e-08		HIPK2	-0.480053	5.1189e-140		LRPAP1	0.369145	8.65572e-177		APTX	-0.625137	5.09915e-104		FAM181B	-0.527353	3.17665e-110		POU2F2	-0.408347	4.60562e-80		SEZ6L	0.855673	1.77522e-53						PRPF38A	-0.599402	1.36707e-27
HES5	0.388029	6.67328e-06		PHLDA1	0.26819	4.21582e-188		APC2	0.311934	1.04038e-86		PRPF38A	-0.480105	3.04185e-08		ANKFY1	-0.68259	5.1691e-140		SLBP	-0.362061	1.3244e-176		TTC14	-0.528013	2.12122e-103		RBFOX2	-0.334542	1.54589e-107		TTC14	-0.340646	5.81656e-80		STXBP4	-0.587331	3.36886e-53						TMEM11	-0.315895	1.63361e-27
SPAST	-0.393987	6.87587e-06		BCL2L1	0.254507	7.02398e-188		ZNF570	-0.413106	1.81304e-86		PDIK1L	-0.259851	3.0438e-08		SAMSN1	-0.643579	5.82334e-140		RLTPR	-0.303095	4.45168e-175		MAP7D2	-0.45692	4.36723e-103		TEX9	-0.400282	6.9482e-107		RSPRY1	-0.463116	1.80973e-79		TMEM53	-0.301193	7.60648e-53						TRIP6	-0.411409	2.61058e-27
RGMA	0.356059	1.42739e-05		KIAA1328	-0.269394	9.77534e-188		ATP6V1C1	-0.390398	2.23743e-86		TNRC18	-0.251032	4.11665e-08		NFX1	-0.929237	6.33219e-140		C14orf37	-0.499925	4.681e-175		MPP6	-0.553455	5.74056e-103		ZNF699	-0.305211	2.53593e-106		FAM213B	-0.466688	2.06016e-79		TCF7L2	-0.633325	8.13444e-53						MAP2	-0.375331	5.60006e-27
LRPAP1	0.266411	3.58429e-05		KDM7A	-0.421103	9.25529e-187		SALL1	0.338653	3.37375e-86		NNAT	0.415163	4.30173e-08		MYO6	-0.462524	7.83557e-140		TFAP4	-0.72044	3.5404e-172		CADM1	-0.453889	7.4569e-103		EPB41L3	-0.340223	9.38598e-106		ZNHIT6	-0.452331	2.2159e-79		DBF4	-0.56259	1.35683e-52						TYW5	-0.310465	1.37385e-26
ASPM	-0.324198	3.98539e-05		SEZ6	0.282109	7.48847e-186		AHI1	-0.402698	3.46915e-86		TSC22D1	-0.397634	4.42287e-08		POU2F2	-0.690587	8.84235e-140		POU2F2	-0.349731	9.57746e-171		ZBTB40	-0.309004	1.86944e-101		DNAJC18	-0.282028	1.02231e-105		C10orf35	0.468633	2.37431e-79		FAM213B	-0.805114	1.63555e-52						NCF2	0.549605	1.4702e-26
MLC1	0.483747	4.16659e-05		SLC1A1	-0.501366	7.84166e-186		WASF1	-0.482728	6.7394e-86		GPM6B	0.424715	5.11146e-08		PRPF38A	-0.58805	3.1869e-139		MAP7D2	-0.628832	4.00103e-170		PRPF4	-0.418413	2.67563e-101		MYBBP1A	-0.454788	2.26603e-104		CATSPERG	-0.373251	3.1886e-79		RBM27	-0.391983	1.95187e-52						CCK	0.375852	2.59216e-26
LRRCC1	-0.272202	4.7404e-05		C10orf12	-0.338537	1.98803e-184		MMD	0.31608	8.44738e-86		PEX3	-0.272671	5.56421e-08		CSRNP2	-0.474834	1.64579e-138		LRRC24	-0.491658	2.66707e-169		RNF219	-0.415705	3.6946e-101		HEXB	-0.377062	1.41394e-103		APTX	-0.547654	7.4199e-79		RBM41	-0.278861	2.36852e-52						CCDC43	-0.56701	4.04295e-26
OSBPL1A	-0.262874	7.90684e-05		BNIP3L	-0.270408	8.10201e-184		FAM210B	0.457221	8.49271e-86		CCND2	-0.341354	6.06235e-08		RBM28	-0.538532	1.68214e-138		DBF4	-0.439671	6.34423e-168		MPP5	-0.321687	4.44213e-101		OSBPL1A	-0.442222	1.98303e-103		MICU1	-0.321524	1.09809e-78		RFX4	0.436085	2.84705e-52						SPAG9	-0.987022	6.95249e-26
GATM	0.476915	8.39932e-05		AKAP7	-0.260986	4.00207e-183		DHDDS	0.517597	8.74918e-86		NUMA1	-0.275203	6.0995e-08		MRPL54	-0.921987	2.38255e-137		EFNB2	-0.545046	2.19523e-166		POLR3A	-0.351306	5.14069e-101		RBM28	-0.429301	4.42111e-103		EFCAB5	-0.265938	1.15993e-78		GMCL1	-0.522098	3.14573e-52						BAG1	-0.89214	7.52041e-26
CNTNAP2	-0.64211	0.000137644		APTX	-0.513514	6.22186e-183		FEM1B	-0.311274	9.83678e-86		RBM28	-0.308289	9.17738e-08		ZNF197	-0.550038	7.75986e-137		AP2M1	-0.417786	5.37041e-166		DSCC1	-0.27877	5.65435e-100		GPX1	-0.612512	4.56101e-103		BNIP3L	-0.353224	1.29718e-78		NUFIP2	-0.702569	3.91042e-52						EPHX1	-0.502105	2.84218e-25
SDC3	0.359066	0.000224919		COPA	-0.33061	8.33378e-183		LRRC24	-0.400461	1.023e-85		IER2	-0.380428	9.61647e-08		SPRYD7	-0.965113	9.82725e-136		ZNF654	-0.597273	8.15654e-165		FAM89B	0.266497	1.74986e-99		UBE2O	-0.421042	6.34831e-103		BNIP3	-0.352826	3.67997e-78		ALAD	-0.464976	7.50146e-52						FSD1L	-0.596025	3.76484e-25
TFAP4	-0.334011	0.000257685		TTC14	-0.417453	1.55334e-182		HIVEP3	0.264336	3.28543e-85		FST	-0.368004	1.43136e-07		SYT4	0.463266	4.85843e-135		TOX	-0.525339	1.66953e-164		PAPOLG	-0.270003	1.79622e-99		MYSM1	-0.434667	1.04933e-101		WRN	0.431	9.51416e-78		CYB5RL	-0.282434	8.28008e-52						LRIF1	-0.922752	4.30156e-25
FSD1L	-0.437157	0.000292887		RAMP1	0.517697	3.82614e-182		RPUSD4	-0.302491	1.06915e-84		RASA1	-0.462191	2.32466e-07		STXBP4	-0.38524	3.09304e-134		MRPL3	-0.472099	3.22919e-162		KIAA0368	-0.424277	2.30973e-99		ZNF654	-0.40078	1.92714e-101		NRGN	0.283307	1.435e-77		SSX2IP	-0.444767	9.09185e-52						ENAH	-1.06302	5.70722e-25
ZFC3H1	-0.327495	0.00037738		SMC2	-0.492111	2.60708e-181		GABRG1	-0.294181	5.77576e-84		ADD3	0.434569	2.9407e-07		CASC5	-0.419119	3.53475e-134		ZNF236	-0.302244	4.38394e-162		CITED1	-0.342073	5.53265e-99		SPRYD7	-0.545665	2.7795e-100		GALNT11	-0.276162	5.55648e-77		AGTPBP1	-0.335423	9.56861e-52						CCDC97	-0.981549	1.16833e-24
RFX4	0.303698	0.00116985		KIAA0825	-0.272792	4.59564e-181		MAP1B	0.588154	8.08375e-84		MFAP2	0.394114	3.00804e-07		TOX	-0.724313	7.45921e-134		FAM98A	-0.340439	6.99921e-161		PHACTR2	-0.29412	3.19201e-98		ZNF583	-0.355251	3.18291e-100		PRPF4	-0.415632	1.02794e-76		RAB18	-0.587267	1.48633e-51						MFSD6	-0.473606	1.21151e-24
S100A16	0.555225	0.00150756		RASA1	-0.475557	3.13972e-180		CADM4	-0.780507	9.16276e-84		CCDC141	-0.480777	3.21896e-07		BNIP3L	-0.362972	2.21117e-133		C12orf65	-0.478767	8.43352e-161		OSBPL1A	-0.526658	3.68269e-98		EIF2B3	-0.444072	3.39532e-100		HMG20A	-0.276247	1.04327e-76		APTX	-0.598996	2.09152e-51						MTF2	-0.320858	1.33166e-24
CCND1	-0.442775	0.00161247		H1FX	-0.610647	7.32066e-180		CEP78	-0.360831	1.27827e-83		MYSM1	-0.344179	4.16552e-07		S100A16	0.308298	4.3602e-133		PROCA1	-0.512884	3.62993e-160		WDR20	-0.264692	4.91346e-98		USP37	-0.270703	1.8275e-99		PDIK1L	-0.569868	1.56523e-76		PTCD3	-0.407741	2.5336e-51						TNNT1	-0.399206	1.40434e-24
CHST1	0.467891	0.00180613		HTT	-0.323692	6.10475e-179		HIPK2	-0.432192	1.30401e-83		LSR	-0.256816	4.21947e-07		FEM1B	-0.601653	1.55346e-132		RRP1B	-0.61319	5.14267e-160		RSPRY1	-0.528517	8.37816e-98		TRIP6	-0.321564	1.05706e-98		CERK	-0.304007	2.36698e-74		KARS	-0.762263	2.98282e-51						RBM27	-0.764972	2.08476e-24
SYT16	-0.299987	0.00229657		RBM28	-0.355816	1.16298e-177		C12orf43	-0.549577	3.32704e-83		ANKS1B	0.665014	4.30775e-07		BLOC1S3	-0.605037	2.42741e-132		BAG1	-0.506902	5.59944e-160		MFAP2	0.27395	2.37007e-96		GLOD4	-0.439136	1.1397e-98		RFC3	-0.275561	3.55248e-74		MPP5	-0.386263	4.08603e-51						NTHL1	-0.415782	2.37753e-24
EPM2AIP1	-0.366223	0.00366626		PROCA1	-0.42773	1.02303e-174		BRMS1L	-0.362607	3.70304e-83		C15orf40	-0.432178	4.62274e-07		TRMT10A	-0.50629	3.64712e-132		C10orf12	-0.398963	1.05831e-159		HECTD4	-0.436396	7.06465e-96		FAM134B	-0.480364	4.19275e-98		SMC2	-0.488738	9.16251e-74		KHDRBS3	-0.565384	9.80563e-51						IGSF21	-0.457507	3.62354e-24
SMC2	-0.304651	0.00594107		PRSS23	0.27523	2.01804e-173		HEXB	-0.404869	2.12662e-82		SP4	-0.250212	4.69131e-07		ZNF48	-0.526437	4.89801e-131		LPPR3	-0.25956	2.78605e-158		ZFHX3	-0.623988	4.25725e-95		ZFYVE9	-0.380842	4.3809e-98		VGLL4	-0.325505	2.75528e-73		NGRN	-0.271793	1.28631e-50						ZFC3H1	-0.824778	3.89784e-24
METTL6	-0.41817	0.00685122		SNAPC3	-0.342288	5.83901e-173		TOX	-0.316523	1.36734e-81		C12orf45	-0.390477	5.36369e-07		CC2D2A	-0.331967	3.21626e-130		PDIK1L	-0.657212	5.24636e-158		TCF7L2	-0.583115	1.79735e-94		HEY1	0.273325	7.56258e-97		IER5L	-0.723411	4.88355e-73		CEP290	-0.616089	1.9707e-50						DNMT3A	-0.460576	7.7567e-24
MTF2	-0.338997	0.00875181		AP2M1	-0.418872	2.60295e-172		MRPL54	-0.733439	1.41862e-81		C9orf41	-0.340404	6.1334e-07		HES1	0.309791	3.58e-130		C17orf75	-0.443196	5.43043e-158		CTDSPL2	-0.254066	2.84191e-94		GPATCH2L	-0.313728	9.34126e-97		SYT7	0.493359	5.83734e-73		KAZN	-0.328731	2.11229e-50						ZNF184	-0.440594	1.00743e-23
SDF2L1	-0.270163	0.0118852		PDIK1L	-0.523315	2.69675e-172		NFAT5	-0.351235	1.51065e-81		ZNF250	-0.328844	6.81129e-07		LRRCC1	-0.831395	4.52272e-130		AATF	-0.426146	9.56987e-158		MFGE8	0.390415	1.85707e-93		HMGCS1	-0.471513	2.99948e-95		TANC2	-0.268983	2.34275e-72		REST	-0.681202	3.55784e-50						TLK1	-1.02395	1.87263e-23
RBM27	-0.272039	0.0123946		RFC4	-0.394576	3.60195e-172		RSPRY1	-0.412685	5.9503e-81		PGAP1	-0.312981	6.97699e-07		ZC3H12C	-0.321253	5.62688e-130		HIVEP3	0.251482	1.32452e-157		FAM134B	-0.52969	1.93144e-93		S100A6	-0.374511	2.62151e-94		USP37	-0.255677	2.3907e-72		OGFOD1	-0.352831	3.87312e-50						PRELP	-0.255791	3.02902e-23
GJA1	0.374644	0.012995		BAG1	-0.434069	1.43001e-171		MYEF2	-0.543451	1.05015e-80		NACC2	0.257419	7.71166e-07		ZNF654	-0.937465	9.28396e-130		PEX3	-0.504303	3.21234e-157		CSRNP3	-0.336699	2.00094e-93		IFT81	-0.320296	5.34166e-94		FERMT2	-0.464252	4.21438e-71		SERPINE2	0.255608	4.03448e-50						BLOC1S3	-0.621985	4.20009e-23
DHDDS	0.297846	0.0213837		LRPAP1	0.348966	2.09624e-171		C9orf89	-0.352853	1.12399e-80		DIRAS3	-0.771384	8.33967e-07		C12orf73	0.307164	1.24676e-129		XKR6	-0.272821	6.36424e-157		CCNT2	-0.348762	5.97984e-93		DCP2	-0.375309	1.71059e-93		GABRG1	-0.451267	7.30507e-71		CDC34	-0.450637	4.11035e-50						CX3CR1	0.460174	7.23574e-23
IFT81	-0.302002	0.0345568		KIF9	-0.314254	2.31243e-170		RFC3	-0.27872	2.8351e-80		HTRA1	0.553573	1.06009e-06		KCNQ2	-0.476733	1.50161e-129		MORN5	0.486708	1.04522e-156		MYSM1	-0.448235	1.01919e-92		SNAPC3	-0.30276	1.21611e-91		AMPD2	0.270133	2.64108e-70		SUV420H1	-0.633605	6.7193e-50						CCDC28B	-0.398348	1.02634e-22
				DYNLT3	0.323677	2.94031e-170		TXNDC16	0.273414	3.43136e-80		SLC25A39	0.261383	1.46919e-06		CHGB	-0.478748	3.00725e-129		SLC30A9	-0.624001	1.93058e-156		ZFC3H1	-0.573445	3.88051e-92		HDX	-0.252016	5.92381e-91		LRRC40	-0.410224	3.36362e-70		CUL1	-0.599738	1.34245e-49						SNAP25	0.306359	1.4986e-22
				C12orf65	-0.331496	1.5443e-169		CUL1	-0.605415	4.49728e-80		APOE	0.259717	1.5395e-06		SPARC	0.506697	1.10998e-128		SENP5	-0.25419	3.09693e-156		ID1	0.418716	4.58927e-92		C1QL1	0.258203	8.77528e-91		PARD6B	-0.341483	8.27595e-70		PHF20	-0.685947	1.34652e-49						FUOM	0.303189	1.67499e-22
				MBTD1	-0.256002	1.73606e-168		FRMD5	-0.504304	1.25159e-79		HNRNPU	0.250764	1.76407e-06		C14orf37	-0.956526	1.47596e-128		BNIP3L	-0.333939	1.82927e-155		C9orf64	-0.585963	5.12523e-92		FARP1	-0.320466	2.20563e-90		ZFYVE9	-0.287875	2.13852e-69		CCDC43	-0.464048	1.46273e-49						BBX	-0.65451	1.77785e-22
				KIAA1468	-0.269129	5.21638e-168		OSBPL1A	-0.313479	2.06698e-79		TRIM59	-0.263059	1.84819e-06		MAP1LC3A	-0.420788	9.76536e-128		SLC6A1	0.552774	2.08853e-155		GOLGA5	-0.331125	1.2049e-91		COTL1	0.30805	4.99016e-90		ZFP2	-0.338275	2.54221e-69		ZFHX3	-0.581844	1.52099e-49						FOS	-0.438121	1.9557e-22
				CTTNBP2NL	-0.413972	7.02777e-168		SLC30A9	-0.511904	2.5021e-79		COTL1	0.578609	2.71491e-06		RAB18	-0.849502	1.29166e-127		FAM210B	0.526295	3.76435e-155		SENP5	-0.347448	1.72075e-90		LSR	-0.503266	3.81601e-89		BACH2	0.29265	2.95523e-69		BCAS3	-0.42311	1.71107e-49						MFAP2	0.279653	2.19733e-22
				AATF	-0.326865	1.25496e-166		TNNT1	-0.350375	2.87237e-79		NOL11	-0.431434	3.16284e-06		ZFP37	-0.889629	6.7111e-127		NOL11	-0.524892	1.04077e-153		TFAP4	-0.478999	2.70829e-90		CDC42SE2	0.357827	6.40092e-89		ACBD5	-0.511989	5.64876e-69		SYNRG	-0.655744	4.91571e-49						SPR	-0.586342	2.61724e-22
				MED17	-0.295167	1.62734e-166		CEP89	-0.472081	4.54183e-78		ZNF570	-0.284746	4.09249e-06		CBLL1	-0.455194	1.6126e-126		FERMT2	-0.627871	1.06116e-153		PIK3C3	-0.36328	2.80022e-90		PHF20	-0.266764	8.60384e-88		NEURL1	0.407995	9.66028e-69		PEX3	-0.517208	1.3699e-48						MED28	-0.802923	3.91981e-22
				CEP164	-0.523386	2.7398e-165		STMN2	0.41759	1.78115e-77		EGLN3	0.252113	4.23056e-06		CORO1A	-0.516607	2.26179e-126		KCNQ2	-0.581385	1.75042e-153		C15orf40	-0.572397	4.56065e-89		THSD7A	-0.420665	8.7458e-88		SEZ6L	0.288394	2.301e-68		ID1	0.282993	1.50382e-48						CEP170	-0.38309	5.08399e-22
				AGTPBP1	-0.393318	2.28669e-163		EFNB2	-0.43896	2.86516e-77		IFT57	-0.307503	8.32882e-06		GGA2	-0.374127	2.31767e-126		GPR161	0.263157	3.3422e-153		ZNF250	-0.534583	6.24752e-89		C12orf65	-0.329673	8.77741e-88		KIF20B	-0.538488	2.64616e-68		SEL1L3	0.267182	2.83879e-48						SPRYD7	-1.15903	2.71937e-21
				WDR20	-0.309037	2.34723e-162		GSE1	0.433712	3.6178e-77		GNB5	0.384018	9.56488e-06		SUV420H1	-0.827523	2.16736e-125		SORBS2	-0.79759	5.07291e-153		FAM181B	-0.61476	3.71904e-88		SLBP	-0.47462	2.16606e-86		MPP6	-0.427764	5.02537e-68		MAP3K4	-0.446734	5.52895e-48						MTMR3	-0.295608	3.85006e-21
				FAM134B	-0.382783	5.86981e-162		CYLD	-0.401028	5.24615e-77		AKAP7	-0.270015	1.13324e-05		ZC3H8	-0.885022	2.90458e-125		ZNF609	-0.435705	1.13076e-152		EDEM3	-0.382089	4.2053e-88		ZNHIT6	-0.449719	7.19496e-86		GGA2	-0.299822	7.31835e-68		LRRCC1	-0.633395	2.24228e-47						NETO2	-0.320416	4.084e-21
				MYSM1	-0.34758	4.00832e-161		RELN	-0.316756	1.04832e-76		ZC3H12C	-0.395334	1.75432e-05		ZNF570	-0.434526	3.07253e-125		CERK	-0.310281	1.1451e-152		ZNF570	-0.349464	5.66644e-88		CLNS1A	-0.251683	6.56318e-85		ANKFY1	-0.499735	1.49919e-67		KIAA0368	-0.567303	5.57923e-47						BIN2	0.54608	4.3833e-21
				BNIP3	-0.353028	2.3325e-160		TCP11L2	-0.348287	1.279e-76		PCDH20	0.268515	2.57055e-05		CENPC	-0.644076	3.49481e-125		GAMT	-0.692928	9.79905e-152		NUFIP1	-0.55569	5.80842e-88		ZNF250	-0.400541	8.92935e-85		POU3F2	-0.438561	1.93253e-67		FSTL5	-0.401744	6.16582e-47						FOXP1	-0.390242	1.04141e-20
				ZFYVE9	-0.288052	1.65942e-159		CCDC43	-0.341478	4.63411e-76		ZFC3H1	-0.421902	2.73592e-05		TDG	-0.592901	3.96463e-125		SLC38A1	-0.368319	6.91096e-151		IER5L	-0.516387	9.14014e-88		HNRNPUL1	-0.258898	1.23351e-84		C10orf12	-0.348816	2.77834e-67		IGSF3	0.268635	1.94133e-46						CRYBB1	0.599962	1.73532e-20
				SYT4	0.556456	1.59863e-157		HDX	-0.343418	1.55482e-75		C12orf43	-0.457267	3.31661e-05		ZNF250	-0.86111	4.45517e-125		LRRC40	-0.494648	8.72142e-151		WDR47	-0.250758	2.64465e-87		SNAP25	0.311179	1.7644e-84		DPF3	-0.355519	2.82983e-67		EDEM3	-0.438806	1.97592e-46						UBAC1	-0.364651	2.10721e-20
				ZNF236	-0.259116	5.27725e-157		AP2M1	-0.327277	2.83438e-75		UTP3	-0.335305	3.4263e-05		UBAC1	-0.285631	1.08897e-124		SMC2	-0.585455	1.00659e-150		C12orf45	-0.681962	3.42206e-87		HECTD4	-0.303028	1.07043e-83		KRCC1	-0.393757	9.27762e-67		ANKS1B	0.286234	2.74672e-46						TMEM53	-0.442171	2.57629e-20
				ZFP2	-0.387631	1.36003e-154		C10orf12	-0.335858	4.75752e-75		DBI	0.279194	3.73012e-05		IFI6	-0.801054	3.01245e-124		GGA2	-0.306483	1.89114e-150		WASF1	-0.616027	6.3883e-87		GAS2L1	-0.440236	1.78353e-83		EXOC2	-0.542352	1.13394e-66		ZNF570	-0.262937	2.93106e-46						TUBGCP5	-0.360705	3.5017e-20
				DOPEY1	-0.2525	2.25436e-154		AGTPBP1	-0.268175	6.03625e-75		CXADR	-0.366673	5.88752e-05		ZMIZ1	-0.251102	3.35848e-124		MYEF2	-0.637505	5.71655e-150		SLC38A1	-0.27265	1.43724e-86		ACTR6	-0.359434	5.04668e-83		CCDC106	-0.259458	2.03244e-66		LRIF1	-0.579033	3.84836e-46						RBM28	-0.520054	4.00662e-20
				HEXB	-0.343378	5.66687e-154		FAM98A	-0.406959	1.82725e-74		SSX2IP	-0.315265	7.9774e-05		METTL6	-0.843746	4.36075e-124		RSPRY1	-0.637143	1.09856e-149		C12orf43	-0.554926	1.74185e-86		CNIH2	0.262847	1.259e-82		FAM98B	-0.655474	2.53616e-66		LSR	-0.527989	4.42447e-46						RPRD1A	-0.428177	5.03835e-20
				PPP1R12B	-0.289044	9.06656e-154		ZNF654	-0.548876	1.06833e-73		ZNF485	-0.361311	8.39567e-05		BCOR	-0.410344	4.86415e-124		MPP6	-0.46218	3.88001e-149		LRRCC1	-0.541286	2.75081e-86		DNAJC3	-0.655891	5.8004e-82		LPPR3	-0.357498	3.72342e-66		LUZP2	0.47192	6.55355e-46						ASPM	-0.308272	5.64706e-20
				ZFC3H1	-0.390801	1.57655e-153		TMTC4	0.368547	2.39926e-73		ZNF48	-0.33375	8.8548e-05		NGRN	-0.388064	1.55699e-123		HECTD4	-0.598044	7.602e-149		FST	-0.560904	4.67668e-86		NEFM	-0.264075	2.02286e-80		C17orf75	-0.437615	1.6527e-65		RRP1B	-0.651157	8.97937e-46						FERMT3	0.3375	7.56958e-20
				BLOC1S6	-0.355208	9.7732e-153		BAG1	-0.450627	3.28848e-73		ATP1B2	0.666471	9.89548e-05		MAP7D2	-0.781328	2.52805e-123		ZFC3H1	-0.476061	2.57298e-148		CCDC43	-0.569053	1.77085e-85		PRRC2B	-0.470615	7.0474e-80		SMC4	-0.300855	6.77609e-65		ASPH	-0.594617	1.25287e-45						NDUFS4	-0.373077	1.8394e-19
				FRRS1L	-0.262021	1.24609e-152		ANKS1B	0.584107	1.47346e-72		LUZP2	0.714471	0.000145287		AGTPBP1	-0.829859	7.91879e-123		AKAP12	0.279578	8.8247e-148		MDM2	-0.666304	1.10913e-84		PPP1R17	0.264637	6.07948e-78		MCPH1	-0.404674	7.52258e-65		KIAA2022	-0.384176	2.28584e-45						NFAT5	-0.567447	1.92275e-19
				ARID1B	-0.269722	3.77999e-149		C12orf65	-0.389279	8.2945e-72		RNF180	-0.262549	0.000156318		TSC22D1	-0.659705	1.11796e-122		CELF3	0.421262	2.60107e-147		REST	-0.51449	2.34785e-84		ZFHX3	-0.552331	9.64548e-76		RAP1GAP	0.317439	7.63304e-65		PIPOX	0.353732	3.15578e-45						FRMD5	-0.261142	2.57546e-19
				HDX	-0.379698	3.72545e-148		LMNB1	-0.546155	8.48978e-72		DPP6	0.507528	0.000170658		SPOCK2	0.264011	8.93221e-122		HMGN5	-0.60654	1.25067e-146		PIPOX	0.310702	3.62756e-84		TNRC6B	-0.495778	2.21008e-74		AKAP7	-0.307252	1.17907e-64		ZNF250	-0.683386	3.52486e-45						PHF20L1	-0.92456	2.87942e-19
				TNRC18	-0.265735	8.52859e-148		SLC38A1	-0.370167	3.06168e-71		MKI67	-0.504163	0.000183451		FERMT2	-0.957202	1.03409e-121		UBE2O	-0.480735	2.22322e-146		DBF4	-0.362788	5.04736e-83		ARRDC3	-0.332948	7.3659e-74		MT3	-0.341681	1.93999e-64		CENPC	-0.545159	6.12664e-45						CDC34	-0.673002	5.58454e-19
				HOOK1	-0.268908	1.12639e-147		ZNF184	-0.35602	2.90593e-70		ZC3H8	-0.337309	0.000184367		HOOK1	-0.28992	2.77226e-121		CCDC173	-0.461144	1.19493e-145		PPP1R1A	-0.443262	6.12183e-83		HOPX	0.335706	9.56854e-74		NFIB	0.755861	2.26474e-63		ELOVL2	0.285623	6.59318e-45						WDR20	-0.420867	7.11795e-19
				RHOQ	-0.252252	1.33345e-147		DIRAS3	-0.345965	4.35789e-70		CLU	0.454349	0.000205995		DUSP11	-0.433488	6.00214e-121		KRCC1	-0.51926	3.37236e-145		NPTXR	0.258913	1.15398e-82		PSTK	-0.253978	1.56779e-73		ZC3H8	-0.427729	2.59002e-63		PPM1K	-0.314714	9.71642e-45						KDM7A	-0.548959	1.07974e-18
				PRPF4	-0.341206	2.89664e-145		TRIM37	-0.274	2.82354e-69		PROCA1	-0.344525	0.000276238		GAMT	-0.906696	8.17018e-121		PRPF4	-0.401914	1.08636e-143		SOX9	-0.2898	1.39125e-82		LPIN2	-0.369039	3.74893e-73		KHDRBS3	-0.681141	2.90349e-63		APC2	0.449407	1.6357e-44						TMEM57	-1.052	1.92747e-18
				LRRCC1	-0.433358	3.35052e-144		LY6H	0.320061	4.94495e-69		BAALC	0.745195	0.000404298		C12orf65	-0.65848	1.14988e-120		BTBD9	-0.806576	1.45913e-143		CSTF3	-0.297261	3.57325e-82		BAG1	-0.504002	1.85695e-71		DNAJA4	-0.268173	2.92428e-63		USP37	-0.386203	2.21376e-44						GRIPAP1	-0.862163	3.32194e-18
				IFT81	-0.29051	4.48806e-144		ZNF609	-0.339339	6.72004e-69		KIF20B	-0.457893	0.000455857		ZFC3H1	-0.840594	2.72013e-120		BRMS1L	-0.393277	1.77069e-143		MYBBP1A	-0.531921	4.41395e-82		SDC3	0.254453	6.40742e-71		CYB5RL	-0.275805	7.42572e-63		PTPN4	-0.382544	2.91987e-44						TRMT10A	-0.408418	3.52803e-18
				ZBTB18	0.704974	7.03558e-144		SMC2	-0.526839	9.5718e-69		RYBP	-0.458607	0.000468479		CDK14	-0.69447	3.52412e-120		GALNT11	-0.321856	4.40676e-143		BMS1	-0.490486	9.39529e-82		SPAST	-0.477676	7.1317e-71		SLC38A1	-0.312667	8.5447e-63		MBTD1	-0.337826	4.36754e-44						ZNF484	-0.362211	4.45208e-18
				ZNF654	-0.431654	2.11601e-143		SPRYD7	-0.664298	1.07414e-68		SNX10	0.417925	0.000474564		C9orf64	-0.669243	3.66003e-120		TIAM2	0.368538	4.81705e-141		KCNA3	0.311937	1.31812e-81		ABRACL	-0.627482	5.23757e-70		ZNF654	-0.343688	2.4947e-62		CADM4	-0.507287	4.3769e-44						BTG1	-0.620394	6.9455e-18
				UBE2QL1	0.316987	1.25162e-142		NUFIP2	-0.488396	1.66616e-68		GAS2L1	-0.513589	0.000669342		DBF4	-0.461557	5.26927e-120		MSRA	0.356865	1.10709e-140		PGAP1	-0.309595	2.50118e-81		RSBN1	-0.368769	7.14962e-70		DNAJC3	-0.625745	3.78042e-62		SP4	-0.266306	9.11478e-44						FKBP4	-0.687368	7.55813e-18
				KHDRBS3	-0.438116	1.54026e-142		GAMT	-0.655254	2.58935e-68		MAGI2	0.253995	0.000743109		FARP1	-0.437973	5.37171e-120		ZBTB24	-0.603394	2.023e-140		MKI67	-0.595008	7.09388e-81		REXO2	-0.260311	7.85528e-69		SYT6	-0.344049	9.99795e-62		ZFP37	-0.496529	9.98781e-44						RFC1	-0.257316	7.88515e-18
				CSRNP3	-0.505559	1.51043e-141		SDF2L1	-0.537126	5.5495e-68		RBM27	-0.362228	0.000756585		NFAT5	-0.60456	9.88676e-120		SLC32A1	0.386952	3.87532e-139		ARRDC3	-0.509863	1.34884e-80		KATNAL1	-0.252194	1.17988e-68		C9orf64	-0.32712	1.9915e-61		ITM2C	0.476608	1.50233e-43						NCF4	0.476683	1.29553e-17
				CADM1	-0.487009	7.83789e-138		PPM1L	-0.378578	2.57602e-67		HEY1	0.62169	0.000845827		RBM27	-0.722698	1.32299e-119		FARP1	-0.422128	5.27739e-139		BAG1	-0.497161	1.86876e-80		NFX1	-0.45435	2.29983e-68		KCNQ2	-0.464637	2.95895e-61		CCS	-0.601098	1.82567e-43						PODXL2	-0.391478	1.36632e-17
				SYT6	-0.358833	6.76339e-137		RRP1B	-0.541793	3.36302e-67		SUV420H1	-0.34563	0.000857164		ACTR6	-0.715213	1.85494e-119		BNIP3	-0.40194	1.23952e-138		FBXL17	-0.772197	2.88263e-80		ASRGL1	-0.36728	1.45446e-67		SDF2L1	-0.459018	5.34731e-61		LRRC24	-0.252937	2.80515e-43						CEP89	-0.52746	2.00993e-17
				ZFP37	-0.356246	2.91819e-136		ZNF484	-0.299674	1.56074e-66		RAB18	-0.269172	0.000939781		ADAM22	-0.538133	2.06028e-119		HMGXB3	-0.391284	2.91095e-138		L3MBTL3	-0.269283	3.13842e-80		GEN1	-0.441849	1.46233e-67		SEL1L3	0.30029	9.33774e-61		CCDC168	-0.658471	3.37603e-43						KIAA1107	-0.477682	2.09028e-17
				FOS	0.754386	4.69123e-136		TMEM169	-0.321234	1.78933e-66		DCTN2	-0.339594	0.00107417		KIAA0825	-0.563239	2.09718e-119		CERS1	-0.453763	1.32738e-137		ZNF609	-0.344827	6.71298e-80		RRP1B	-0.526289	2.55562e-67		ADAM22	-0.329213	5.264e-60		SYNPR	0.281677	5.72093e-43						TTC21B	-0.384719	2.73072e-17
				APOE	0.468237	6.23225e-136		MYO6	-0.418029	4.1206e-66		FOS	0.28798	0.00148908		EIF2B3	-0.867271	5.59807e-119		TMEM169	-0.359116	1.60153e-137		FSD1	-0.259146	9.61628e-80		TPGS1	-0.584729	1.5845e-66		MRPL54	-0.502011	7.29926e-60		TERF2IP	-0.275916	6.83779e-43						BIN1	1.19865	3.08273e-17
				RRP1B	-0.489627	1.78191e-135		HECTD4	-0.566068	4.93931e-66		SEZ6L	0.964494	0.00174537		POGLUT1	-0.40705	5.35618e-118		NPY	0.722081	3.85501e-137		UBE2O	-0.565222	1.20886e-79		SPR	-0.471194	1.66064e-65		MTPAP	0.463439	1.3703e-59		BLOC1S3	-0.405838	7.29639e-43						CCSER1	-0.255872	3.29469e-17
				MCPH1	-0.456501	2.76108e-135		MCPH1	-0.433163	6.47759e-66		MICU1	-0.354928	0.00191652		ODF2L	-0.89766	1.0993e-116		RAI14	-0.358492	7.39891e-137		USP37	-0.262377	3.22475e-79		PCP4	0.294436	4.82569e-65		CBLL1	-0.406999	1.78976e-59		RNF180	-0.405282	1.15642e-42						TOX	-0.501486	3.65889e-17
				SMG7	-0.261626	3.60535e-135		TNRC6B	-0.554312	1.08941e-65		MPND	-0.281912	0.00224839		NCOA3	-0.342757	1.86966e-116		CSRNP3	-0.498347	3.32095e-136		RAMP1	0.355638	1.21689e-78		POU3F2	-0.348974	1.6126e-64		FAM89B	0.303568	2.16302e-59		BTG1	-0.639962	2.23428e-42						METTL6	-1.06028	4.37163e-17
				STXBP4	-0.264684	2.30445e-132		ZC3H12C	-0.25175	3.47467e-65		NDRG2	0.488029	0.002635		HMGXB3	-0.664024	1.71312e-115		GZMM	-0.754066	6.50852e-136		KDM7A	-0.415535	3.55195e-78		TTC28	-0.272572	1.82473e-64		GABRA3	-0.29057	2.99171e-59		GJA1	0.406368	2.61881e-42						ALAD	-0.49521	9.38889e-17
				TLK1	-0.490032	4.0322e-132		TJP1	-0.382105	1.10147e-64		CYB5RL	-0.284565	0.00272098		UBE2O	-0.853739	3.11982e-115		BBX	-0.527345	3.33289e-135		PCP4	0.390161	1.15846e-77		TDG	-0.427149	1.90364e-64		AGTPBP1	-0.46013	5.46459e-59		CNIH2	0.27355	5.68331e-42						PLA2G4C	-0.34667	1.87294e-16
				MICU3	-0.605461	1.36378e-131		KCNQ2	-0.354055	2.27953e-64		NKD1	0.267041	0.00294142		AP5M1	-0.32761	4.49741e-115		PHF20	-0.279451	5.27936e-135		SPATA5	-0.345682	4.46024e-77		TRIM23	-0.275277	6.01229e-64		NFAT5	-0.314788	5.60161e-59		PPP1R17	0.681806	6.54005e-42						FAM213B	-0.669563	2.21251e-16
				ZNF48	-0.289735	1.5465e-131		MFSD6	-0.347622	1.00276e-62		NFX1	-0.362615	0.00421131		SLC1A1	-0.685411	2.76217e-114		ZNF484	-0.427333	2.02651e-134		RFX4	0.298864	1.19447e-76		FANCD2	-0.335053	2.06201e-63		C12orf65	-0.48015	6.79375e-59		MYSM1	-0.44939	7.85626e-42						IFI6	-0.383088	2.50547e-16
				ARHGAP32	-0.257663	3.17627e-129		FERMT2	-0.49344	1.1249e-62		LAPTM4A	0.440912	0.00435388		TRAFD1	-0.612164	7.25171e-114		SP4	-0.41229	7.18425e-134		CDK14	-0.31349	1.28258e-76		CEP89	-0.407571	4.44847e-63		SNX16	-0.274538	9.01582e-59		LMNB1	-0.69628	9.04531e-42						CBX1	-0.641101	4.47607e-16
				LPPR3	-0.278585	7.94006e-129		C9orf41	-0.251288	5.78548e-62		SOX6	0.606568	0.00436903		RFC3	-0.533683	9.60831e-114		EIF2B3	-0.515188	7.81537e-134		RBM28	-0.619623	6.37249e-76		AHI1	-0.481643	1.25238e-62		IER2	-0.279535	2.74172e-58		ZC3H8	-0.551241	1.33343e-41						CPE	-0.270081	9.1973e-16
				MYO6	-0.307694	2.0826e-128		CERK	-0.253124	1.08926e-61		PHLDA1	0.8743	0.0044602		PGAP1	-0.833496	1.71061e-113		TPGS1	-0.748237	1.05555e-133		SYAP1	-0.323848	3.47071e-75		BNIP3L	-0.306034	1.01649e-61		CELF3	0.436612	3.83673e-58		ZC3H12C	-0.27229	2.21089e-41						PMPCA	-0.268661	1.1371e-15
				NUMA1	-0.309719	3.34978e-127		LRRCC1	-0.460518	1.40344e-61		MICU3	-0.487028	0.00585381		RNF214	-0.846976	3.83336e-113		CUL1	-0.762565	1.80937e-133		SMC2	-0.404302	5.4827e-75		REST	-0.578405	1.44655e-61		HMGN5	-0.442763	4.70944e-58		DCP2	-0.288757	3.65147e-41						KIF3A	-0.337844	1.15454e-15
				FAM98A	-0.384787	5.96937e-127		PEX13	-0.253617	3.57085e-61		MDM2	-0.553934	0.00595887		IER5L	-1.17664	4.01503e-113		MSH6	-0.335691	4.15056e-133		U2AF2	-0.26707	8.7539e-75		SYNRG	-0.45229	2.58649e-61		GPR12	0.319486	6.82822e-58		ZNF583	-0.379368	4.32081e-41						RPGRIP1L	-0.558174	1.19606e-15
				LPPR4	0.3547	2.42042e-126		AUTS2	-0.280472	4.0381e-60		DHDDS	0.413821	0.006962		ZNF485	-0.425778	5.21646e-113		HDX	-0.552645	2.55855e-132		FRMD5	-0.541182	1.25596e-74		RAB18	-0.419778	6.35411e-61		PACSIN1	0.264107	6.8772e-58		PRRC2B	-0.47206	2.02104e-40						RAI14	-0.382867	1.25725e-15
				IGSF3	0.355422	3.4254e-126		ZIC1	-0.413153	4.19744e-60		CMTM5	0.643826	0.00699719		LEF1	-0.617769	1.55784e-112		IFI6	-0.711385	4.42451e-132		FER	-0.314705	4.19408e-73		PPME1	-0.465692	9.96836e-60		CCDC173	-0.405605	1.52756e-57		SENP5	-0.37639	2.32775e-40						OLFML3	0.510815	1.30825e-15
				ZNF485	-0.292914	6.46543e-126		BLOC1S6	-0.348396	5.75756e-59		RBFOX2	-0.412642	0.00765809		GPR85	-0.512193	1.57491e-112		TNRC6B	-0.638934	4.60431e-131		EIF2B3	-0.575186	1.86926e-72		STMN2	0.365957	1.01384e-58		FAM134B	-0.462224	3.4031e-57		RNGTT	-0.581549	2.54553e-40						AGTPBP1	-0.356558	1.62897e-15
				CEP290	-0.356409	1.65846e-124		RBM28	-0.435449	7.83088e-59		EIF2B3	-0.38812	0.00943103		NUCB2	-0.689222	1.96721e-112		ARL5B	-0.307807	2.71794e-130		MCPH1	-0.59021	1.37428e-71		CDK14	-0.378881	7.40391e-58		NOL4	-0.296115	3.66238e-57		BAALC	0.637741	3.47904e-40						CLINT1	-0.86667	1.6687e-15
				MDM2	-0.5911	1.7429e-124		ZFP37	-0.370946	2.41482e-58		ASPH	-0.326458	0.0120651		CCDC174	-0.652008	8.26508e-112		ZFP2	-0.512603	9.69196e-130		STMN2	0.375448	4.94606e-71		NUMA1	-0.269843	7.23256e-57		ARL6IP1	-0.429344	4.52432e-57		MAP7D2	-0.669504	4.52763e-40						DNAJC2	-1.27003	2.24386e-15
				ZNF609	-0.305778	1.16363e-123		S100A10	0.60085	6.55001e-58		MYT1	0.366795	0.012889		NOL4	-0.357726	8.70129e-112		BMS1	-0.281437	2.64088e-129		GAD2	-0.298525	1.38497e-69		GSE1	0.262688	5.18568e-56		WBSCR17	0.254064	1.02427e-56		EPM2AIP1	-0.746452	6.60219e-40						ZBTB24	-0.382666	2.47738e-15
				MYEF2	-0.506205	1.31165e-123		PROCA1	-0.455927	9.93595e-58		STMN2	-0.286138	0.0134346		POLR3A	-0.580492	1.07137e-111		CASC5	-0.264478	7.5742e-129		RBFOX2	-0.350909	3.83973e-69		NEIL3	-0.329087	2.11119e-54		KIAA2022	-0.503819	2.28127e-56		AKAP7	-0.264754	7.8736e-40						ARRDC3	-0.569417	2.81062e-15
				LMNB1	-0.457646	2.67359e-122		MSI2	-0.354506	1.10697e-57		OSBPL1A	-0.320896	0.0138498		COTL1	0.284928	2.70161e-111		RELN	-0.667048	3.0563e-128		HMGCS1	-0.682136	1.49271e-68		DIRAS3	-0.687892	4.81378e-54		C9orf41	-0.29264	2.36946e-56		CEP164	-0.584474	1.1084e-39						DYNC1LI1	-0.75489	3.23682e-15
				MAP7D2	-0.510774	3.40941e-121		AATF	-0.373416	1.91816e-57		TNRC6B	-0.427319	0.0173908		BLOC1S6	-0.586055	4.93758e-111		CCDC141	-0.731306	2.6054e-127		GAS2L1	-0.715459	3.2985e-68		BTG1	-0.293568	5.99313e-54		OPLAH	-0.331771	2.66813e-56		CST3	0.629111	1.36365e-39						CENPF	-0.273482	3.76226e-15
				PAPOLG	-0.292474	2.8976e-120		RYBP	-0.556566	2.96935e-57		APTX	-0.581092	0.0186017		AQP4	0.30991	9.64651e-111		TSC22D1	-0.353574	2.96021e-127		KIAA1468	-0.257207	2.20817e-67		CEP290	-0.408805	1.07088e-53		ODF2L	-0.300582	1.66985e-55		MDM2	-0.916323	1.41154e-39						SNX16	-0.389717	4.52267e-15
				SYT5	0.639799	3.6231e-118		KRCC1	-0.493371	6.1904e-57		LINGO1	0.494189	0.0249619		C3orf14	0.319851	7.18969e-110		TRAFD1	-0.543873	3.5039e-127		PPP1R9A	-0.464814	2.89101e-67		NUAK1	-0.25887	1.26185e-53		EIF2S1	-0.416558	6.79618e-55		CC2D2A	-0.61139	1.71361e-39						PCP4	0.656956	5.21994e-15
				HTRA1	0.388323	7.9097e-117		ZNF250	-0.527633	1.65903e-56		SMC4	-0.302663	0.0307672		RNF145	-0.317395	1.00791e-109		HOOK1	-0.305669	9.48922e-127		SPR	-0.460715	2.46599e-66		RMND1	-0.260978	2.57627e-52		NPTXR	0.575702	1.07226e-54		NFX1	-0.717857	2.08129e-39						ZEB1	-0.526255	6.18958e-15
				CSRNP2	-0.250921	1.8418e-116		ZNF236	-0.310913	2.42401e-56		SPRY1	0.512146	0.0383446		BBX	-0.837595	1.11512e-109		BLOC1S6	-0.371087	1.29951e-126		SYT6	-0.348088	7.04802e-66		EPM2AIP1	-0.474255	3.35494e-52		RUFY1	-0.431737	5.93069e-54		PCMTD1	-0.505127	3.46768e-39						RGS10	1.33466	6.52191e-15
				DIRAS3	-0.444445	4.80103e-116		ZNF699	-0.25302	2.75559e-56		SYT6	-0.265061	0.0406777		NAA35	-0.505355	2.35222e-109		ODF2L	-0.587108	1.31803e-126		NGRN	-0.4543	7.74213e-66		RBM27	-0.39517	2.25416e-49		MEIS3	0.509492	6.46076e-54		NOP9	-0.284625	4.18865e-39						FN3K	-0.355673	6.62573e-15
				MRPL54	-0.535322	7.43964e-116		ASXL3	-0.498379	4.99769e-56		UCHL1	-0.310013	0.0413536		ACTR10	-0.592948	7.6431e-109		LEF1	-0.488353	1.56409e-126		CYLD	-0.353261	6.55131e-65		EPB41L2	-0.43168	2.30825e-49		TGFB2	0.283812	7.03783e-54		MTMR3	-0.274749	4.38768e-39						SERINC1	-0.648836	1.18165e-14
				SLC22A17	0.316299	1.06763e-112		GALNT11	-0.300865	5.04457e-56						HMGN5	-0.566246	1.62863e-108		ALG11	-0.28944	5.07347e-126		GPALPP1	-0.396399	1.4177e-64		ODF2L	-0.486176	1.62141e-47		TCF4	0.471879	1.01481e-53		CENPF	-0.308476	4.96942e-39						ZFPM2	-0.456608	1.24251e-14
				PARD6A	-0.34206	2.61857e-110		RNASEH2A	-0.348243	7.38703e-56						PEX1	-0.547982	1.85621e-108		LAPTM4A	0.461886	1.18148e-125		DNAJA4	-0.330623	2.15539e-64		IER5L	-0.687236	4.54777e-47		FAM98A	-0.464564	1.14225e-53		PDIK1L	-0.38955	1.5743e-38						RNGTT	-0.294003	1.36974e-14
				KRCC1	-0.436417	1.61638e-109		KDM7A	-0.328377	1.04789e-55						KIF20B	-1.0441	2.39674e-108		ZNF250	-0.637707	2.48075e-125		ZFP37	-0.463714	3.93875e-64		MAP7D2	-0.506206	9.26459e-47		PDPK1	-0.283642	1.3692e-53		PTAR1	-0.287128	2.29351e-38						ATP6V0D1	-0.313806	1.52738e-14
				SLC30A9	-0.547152	4.88814e-109		IFI6	-0.690103	1.16246e-55						ALAD	-0.592253	2.74332e-108		LMNB1	-0.55946	2.54993e-125		ZNF583	-0.269487	4.13179e-64		MYO1B	-0.279681	1.20298e-46		ZNF583	-0.369975	2.71455e-53		FAM134B	-0.739984	4.71402e-38						AOAH	0.289199	1.62106e-14
				LEF1	-0.467361	1.32763e-108		DBF4	-0.332012	1.12405e-54						EFNB2	-0.71415	3.77683e-108		EIF2S1	-0.374624	7.50543e-125		CUL1	-0.671534	1.81426e-62		TMEM57	-0.304768	1.34636e-44		IGSF3	0.384308	6.03452e-53		FBXO34	-0.333349	5.01566e-38						CXADR	-1.03628	2.0866e-14
				ZC3H8	-0.312038	1.95624e-108		KATNAL1	-0.272068	2.44793e-54						PJA2	-0.528958	6.64141e-108		COPA	-0.458464	2.45441e-124		TDG	-0.452732	1.12261e-61		FAM98B	-0.476479	1.73142e-43		SLAIN1	0.285931	6.41474e-53		DDAH1	0.54874	5.2605e-38						EGR1	-0.443127	2.92659e-14
				TCF4	0.339625	3.38414e-108		CEP290	-0.39717	6.85319e-54						XKR6	-0.349934	1.57188e-107		NFAT5	-0.496383	1.78015e-123		SSX2IP	-0.477885	1.8884e-61		NNAT	0.443753	2.28426e-43		NAV2	0.266376	2.57795e-52		GLOD4	-0.683778	5.34624e-38						TNNC2	-0.266965	3.09358e-14
				HECTD4	-0.40924	8.14229e-108		NRSN1	0.513949	8.22711e-54						IER2	-0.533752	1.87119e-107		TRIM23	-0.584245	2.98575e-123		FAM107B	-0.309807	4.34411e-61		ACTR10	-0.344081	5.0044e-42		ZNF250	-0.470456	2.87494e-52		CLSPN	-0.282181	7.00708e-38						NINJ1	0.61108	3.89194e-14
				GPX1	-0.517729	6.59363e-107		PPP1R9A	-0.369458	1.2053e-53						IGFBP5	0.357265	2.839e-107		RBM41	-0.30323	3.91645e-123		IFT81	-0.419248	5.24899e-61		CSTF3	-0.264485	1.87186e-41		HIVEP3	0.275595	3.49053e-52		KIF20B	-0.767716	1.29599e-37						ANKFY1	-0.679185	3.95946e-14
				RELN	-0.38213	8.31319e-107		KCNH8	-0.304935	2.28648e-53						PEX13	-0.288202	4.71878e-107		APOE	0.49746	1.21808e-122		ARPP21	0.394126	2.44592e-60		FST	-0.637555	4.93554e-41		AHI1	-0.520259	5.32597e-52		MYO1B	-0.357087	1.40401e-37						KIAA1211	-0.319287	5.84742e-14
				IFI6	-0.452992	7.75498e-106		CDKL2	0.366455	2.47662e-53						FRRS1L	-0.434802	2.94132e-106		MBTD1	-0.363295	3.94259e-122		EFNB2	-0.266007	5.27734e-60		ARL6IP1	-0.435733	5.15274e-41		BBX	-0.372627	5.98566e-52		IFT81	-0.669749	1.44795e-37						ZBTB11	-0.72367	6.02145e-14
				RNASEH2A	-0.322858	6.41696e-104		TMOD2	0.313825	2.71736e-53						TRIM54	0.251246	3.32194e-106		ZYG11B	-0.301436	5.69846e-121		GPX1	-0.592209	9.41132e-60		CHTF18	-0.254434	1.74943e-40		CXCL14	0.686819	6.33141e-51		KIAA1468	-0.475804	1.56017e-37						RSBN1	-0.92557	7.11742e-14
				NNAT	0.400886	6.2015e-103		TCF7L2	-0.796506	2.85855e-53						ZNF287	-0.313894	1.3987e-105		HTT	-0.527915	5.75956e-121		NFX1	-0.68394	5.77557e-58		UTP3	-0.513283	6.44137e-40		RNASEH2A	-0.297852	7.08327e-51		FSD1	-0.494843	1.81396e-37						ARL6IP1	-0.957548	7.57602e-14
				NUFIP2	-0.353555	1.34631e-102		ISYNA1	-0.324422	3.83933e-53						VGLL4	-0.529679	1.69555e-105		C9orf41	-0.300831	1.69825e-120		AATF	-0.381	2.57467e-57		BTG2	-0.370993	1.29562e-39		IGFBP5	0.538621	2.52887e-50		CENPE	-0.714603	2.03041e-37						APBB1IP	0.325033	8.28629e-14
				NGRN	-0.326388	9.60408e-99		MSH6	-0.30148	4.54956e-53						CCDC106	-0.332812	2.00723e-105		DPF3	-0.542252	3.76339e-119		NEFM	-1.07508	3.21133e-57		ARID5B	-0.437621	2.05829e-39		GPRIN3	0.262439	8.55102e-50		SOX9	-0.382342	3.26486e-37						VAPB	-0.265875	8.72568e-14
				ZNF250	-0.429809	1.31996e-97		DPF3	-0.268187	8.71463e-53						WASF1	-0.92519	1.24162e-104		RCOR3	-0.305665	8.24678e-119		CEP290	-0.612663	3.43118e-56		SCML2	-0.266486	2.68667e-38		RNF208	-0.334638	1.00538e-49		CLINT1	-0.514945	3.93273e-37						CENPC	-0.541977	1.10633e-13
				LRRC24	-0.383365	2.85858e-97		KIAA1107	-0.482593	8.81208e-53						DPF3	-0.60843	1.44918e-104		RFC4	-0.520903	3.40452e-118		ACTR6	-0.485087	1.22183e-55		CCDC174	-0.469026	3.5894e-38		MYSM1	-0.443314	1.25469e-49		UBAC1	-0.302936	3.96378e-37						TCP11L2	-0.93164	1.92262e-13
				DPF3	-0.41122	9.70885e-97		SEZ6L	0.532783	1.60938e-52						C10orf12	-0.678966	3.0858e-104		TRIM37	-0.455818	4.58171e-118		NUAK1	-0.288517	1.22877e-55		NETO2	-0.569227	2.22444e-37		DCLK1	-0.277074	4.44379e-49		FAM98B	-0.750178	4.4311e-37						ZC3H8	-0.406908	2.12839e-13
				TFAP4	-0.464336	9.93112e-97		EIF2S1	-0.384663	3.28871e-52						DOPEY1	-0.594171	9.10522e-104		MCPH1	-0.62464	2.9525e-117		IFI6	-0.596089	7.03304e-55		RNF214	-0.468743	2.80138e-37		RAB15	0.263294	6.20065e-49		CCDC112	-0.434406	7.09117e-37						SEZ6L	0.254272	3.28047e-13
				SLC38A1	-0.369839	2.2822e-95		SP4	-0.382961	1.1371e-51						NUDCD1	-0.363347	9.4088e-104		ZNF48	-0.399048	3.17581e-117		NUCB2	-0.254206	1.65411e-54		MLF1	-0.318249	2.89694e-37		ELMOD1	0.266481	7.96024e-49		PHF20L1	-0.779109	8.6876e-37						DCP2	-0.401622	3.73692e-13
				TNNT1	-0.415484	3.65225e-95		ZFC3H1	-0.373145	7.15549e-51						RAD50	-0.904405	5.2557e-103		SLC43A2	-0.271572	2.34794e-115		SMOC1	0.369203	1.42134e-53		MED30	-0.289356	8.37458e-37		MDM2	-0.612836	1.25659e-48		PPP1R9A	-0.50972	1.2522e-36						PXMP2	-0.380494	4.14044e-13
				MSH6	-0.330039	2.02916e-94		PNOC	0.408415	9.07522e-51						DAGLB	-0.377342	8.87686e-103		LRRCC1	-0.576813	4.18415e-115		CENPC	-0.384113	2.14439e-53		GRIPAP1	-0.328458	8.85551e-37		XKR6	-0.286188	1.41427e-48		COTL1	0.397082	1.48106e-36						RELN	-0.306996	4.34018e-13
				UBE2O	-0.286714	2.12908e-93		ZNF48	-0.362343	2.21286e-50						FAM98A	-0.453771	4.68559e-102		CCDC43	-0.498607	1.45572e-114		RUFY1	-0.363086	2.95606e-53		KIF9	-0.300066	4.64898e-36		HMGXB3	-0.407182	1.43951e-48		SNCB	0.351408	2.14652e-36						TCF12	-0.415813	8.19653e-13
				RSPRY1	-0.551886	4.71274e-92		CCDC141	-0.774204	2.82507e-50						BTBD9	-0.864318	1.16793e-101		CEP290	-0.498509	1.64378e-114		DIRAS3	-0.501298	8.15953e-53		ETV1	0.2552	1.1068e-35		GAMT	-0.67842	1.80618e-48		SRRM4	-0.333651	2.25126e-36						KIAA1328	-0.442531	1.52984e-12
				TNRC6B	-0.412809	1.09642e-91		NCOA2	-0.26441	4.7043e-50						SENP5	-0.330524	4.1082e-100		KIF20B	-0.51192	1.75531e-114		MAP3K4	-0.289721	2.31713e-52		DKK3	-0.282855	9.73554e-34		CEP290	-0.276228	2.55135e-48		ATP6V1C1	-0.282297	2.33402e-36						WDR47	-0.398297	1.7041e-12
				S1PR1	-0.318826	1.61545e-91		TPGS1	-0.712167	5.73241e-50						KDM7A	-0.629825	5.4766e-100		OSBPL11	0.325753	4.86141e-114		KHDRBS3	-0.517438	1.83569e-51		CCDC112	-0.280134	1.0896e-33		SLC30A9	-0.551016	2.68104e-48		MCRS1	-0.392982	3.70031e-36						IRF8	0.546011	1.80909e-12
				ODF2L	-0.476294	5.16898e-91		FSD1L	-0.53285	8.54704e-50						RCOR3	-0.573662	1.23406e-99		STARD7	-0.357306	1.39027e-113		ASPH	-0.3818	1.93499e-51		MYO6	-0.397203	3.80685e-33		KCNH7	-0.325661	9.35498e-48		H1FX	-0.878328	5.38121e-36						ASAH1	0.62399	2.53276e-12
				RBM33	-0.259919	1.12743e-89		KIAA1328	-0.342842	4.48448e-49						CEP290	-0.978632	4.64037e-99		TANC2	-0.312144	1.67062e-113		WDR76	-0.266784	2.33175e-51		MLLT4	-0.340618	8.18715e-33		CRABP1	1.15861	1.11432e-47		FAM107B	-0.423662	9.78903e-36						IFI35	0.288087	2.58187e-12
				TJP1	-0.482792	2.58385e-89		RAI14	-0.367245	1.30306e-48						PARD6A	-0.506649	1.78711e-98		REEP1	-0.262608	9.41886e-113		LIAS	-0.251977	2.34025e-51		KHDRBS3	-0.49111	2.2329e-32		KATNAL1	-0.588993	2.78657e-47		C12orf43	-0.648059	1.04068e-35						PPM1K	-0.573288	3.04088e-12
				KCNQ2	-0.523931	2.08427e-88		BNIP3	-0.438325	4.57493e-48						TRIM37	-0.53665	3.56857e-98		NUCB2	-0.444326	1.32734e-112		SP4	-0.314987	2.48935e-51		MDM2	-0.501973	6.54656e-32		PENK	0.398957	3.02854e-47		ASRGL1	-0.497083	3.15176e-35						GZMM	-0.988839	3.2172e-12
				RNF219	-0.303319	2.2615e-88		CNTNAP2	-0.982372	2.33318e-47						CERK	-0.397929	3.59433e-98		NFX1	-0.779745	4.96016e-112		FAM98B	-0.657897	3.13306e-51		CIT	-0.255671	8.52165e-32		KIF26B	-0.314591	5.33207e-47		CCNT2	-0.426309	5.58282e-35						EDEM3	-0.610979	5.98147e-12
				WDR76	-0.25272	2.48812e-88		TLK1	-0.579455	2.63943e-47						FAM89B	0.43738	2.35046e-97		DYNLRB2	0.314383	9.35545e-112		NAP1L3	-0.262605	7.60143e-51		GAMT	-0.54052	1.00482e-31		PPP1R15A	-0.25669	6.54595e-47		C12orf45	-0.760521	7.09594e-35						ACTR6	-0.427528	8.42409e-12
				CDK14	-0.407617	1.09068e-87		PIK3C3	-0.274537	6.95596e-47						SYNPR	0.39123	3.43337e-97		CORO1A	-0.372384	6.60591e-111		NDRG2	0.278596	1.10443e-50		NGRN	-0.375536	3.27363e-31		TNRC18	-0.331485	2.23795e-46		KIAA0586	-0.361348	1.90837e-34						SYT4	0.295067	8.68448e-12
				SORBS2	-0.605066	2.60587e-87		HMGCS1	-0.641737	3.34814e-46						DCLK1	-0.35223	2.89035e-96		ZFP37	-0.527678	4.00021e-109		ODF2L	-0.634279	1.29511e-50		FAM89B	0.329018	4.4416e-31		NCOA2	-0.268016	3.46313e-46		UTP3	-0.747924	2.10402e-34						LGALS3	0.781276	9.07242e-12
				DZIP1	-0.289872	5.31836e-86		CADM1	-0.311012	5.24796e-46						KIAA0368	-0.5004	4.31033e-96		METTL6	-0.776272	2.68904e-108		CASC5	-0.264236	6.63501e-50		SLC39A10	-0.340612	4.73829e-31		RBM28	-0.494948	5.97559e-46		GALNT11	-0.308112	4.84834e-34						BHLHE41	0.52418	9.51101e-12
				STMN2	0.274466	6.37908e-86		FSTL5	-0.311366	7.08749e-46						DCAF7	-0.368813	5.58097e-96		FAM89B	0.492515	6.55216e-108		ACTR10	-0.39703	9.20724e-50		S100A13	-0.352449	7.2667e-31		BAG1	-0.539054	7.62355e-46		CCNA1	-0.265335	7.23507e-34						TMEM176B	0.298003	1.07644e-11
				APC2	0.301296	1.46413e-85		STXBP4	-0.310861	1.72742e-45						EPM2AIP1	-0.864075	6.5935e-95		ISYNA1	-0.588008	1.28393e-106		ASPM	-0.483733	4.93176e-49		TERF2IP	-0.258412	1.64694e-30		CADM1	-0.59864	8.97023e-45		IER5L	-0.693332	1.88419e-33						ISYNA1	-0.375776	1.18215e-11
				CUL1	-0.574744	2.00109e-84		RCOR3	-0.28189	2.0255e-45						GZMM	-0.971162	1.84881e-94		GEMIN5	-0.390529	4.65056e-106		TOPBP1	-0.343944	2.06025e-48		NBEA	-0.317129	2.03107e-30		GALNT18	0.310181	1.53926e-44		ZFC3H1	-0.770771	2.85689e-33						TMF1	-1.11314	1.48075e-11
				SMC4	-0.442686	2.95533e-83		CERS1	-0.312705	2.06805e-44						BAZ2B	-0.899041	2.22267e-94		ZMAT4	-0.407158	4.86031e-106		TNRC6B	-0.509164	2.60006e-48		DOPEY1	-0.275522	2.73927e-30		TLK1	-0.349817	2.06114e-44		ZFP14	-0.333799	3.9538e-33						CTSS	0.624028	1.93805e-11
				TSC22D1	-0.388722	6.88262e-83		MTPAP	0.254647	6.11215e-44						KIAA1468	-0.380476	2.64069e-94		NGRN	-0.369055	1.89216e-105		MICU1	-0.397019	1.08734e-47		FANCM	-0.399399	7.60947e-30		FAM84A	0.292396	7.32056e-44		FBXL17	-0.804993	4.51094e-33						FAM212A	0.438046	2.49496e-11
				NAP1L3	-0.401309	1.98318e-82		PRRC2B	-0.321121	7.41349e-44						NCOA2	-0.304828	1.03136e-93		WASF1	-0.68715	4.2128e-105		BRCA2	-0.259363	1.20228e-47		KIAA0586	-0.299413	2.77554e-29		AATF	-0.431404	2.8196e-43		C3orf14	0.484552	5.59589e-33						LAPTM4A	-0.35731	2.76483e-11
				RBM27	-0.326667	2.40759e-82		PCDH10	0.395673	8.83392e-43						CCNT2	-0.55254	1.50094e-93		MEIS3	0.312624	5.39463e-104		SPAST	-0.651145	3.54038e-46		CYP51A1	-0.263796	5.05065e-29		TMTC4	0.379387	2.98493e-43		CDK14	-0.3822	5.77278e-33						ODF2L	-0.494291	7.8547e-11
				PHF20	-0.257124	1.67455e-81		CCND1	-0.425318	4.38243e-42						PIAS4	-0.586191	2.86462e-93		CADM1	-0.329324	5.59779e-103		NTHL1	-0.330463	1.34069e-45		RNF219	-0.338617	6.63772e-29		NRSN1	0.31897	3.82463e-43		SPRY1	0.287618	8.96614e-33						TMOD1	-0.851528	8.93861e-11
				CERS1	-0.349832	3.25255e-81		MED17	-0.254518	2.3221e-41						TCP11L2	-0.518594	3.60648e-93		RBM27	-0.426617	2.92794e-101		ZNF197	-0.307735	4.51612e-45		LIX1	-0.364906	9.08399e-29		PIAS4	-0.283679	5.16544e-43		TRIM59	-0.650827	1.05126e-32						AKAP11	-0.399464	9.37978e-11
				ASPM	-0.301758	3.91417e-81		C12orf4	-0.32252	2.94851e-41						SPR	-0.303971	3.98401e-92		NUFIP2	-0.456874	8.70613e-101		RFC3	-0.429173	7.54444e-45		MRPL54	-0.589935	9.40743e-29		ZNF287	-0.279515	8.82607e-43		MYBBP1A	-0.676604	1.19508e-32						GABRG1	-0.401298	9.57865e-11
				IER5L	-0.73938	6.21439e-81		EIF2B3	-0.513729	1.62114e-40						NAP1L3	-0.769818	4.72078e-92		BACH2	0.268688	1.01407e-100		TRPS1	-0.333845	7.90813e-45		NUFIP1	-0.527225	1.57456e-28		TNRC6B	-0.442184	8.90158e-43		ASPM	-0.904691	1.31235e-32						CADM4	-0.33037	1.39736e-10
				EFNB2	-0.376746	5.71574e-80		HMGN5	-0.526026	3.01981e-40						RAB3IP	-0.259372	1.55652e-91		RPRD1A	-0.411776	1.04919e-100		ZNF485	-0.26605	5.94033e-44		C12orf43	-0.573337	4.74757e-28		ABLIM3	0.342407	1.51726e-42		TMEM59L	0.262503	1.33318e-32						GPALPP1	-0.32282	1.53021e-10
				RNF208	-0.338268	7.00965e-80		GEMIN5	-0.30311	4.52608e-40						SLC43A2	-0.441424	6.30039e-91		MTMR3	-0.293932	4.59132e-100		FN1	-0.259949	6.53422e-44		ZNRF3	-0.27058	1.29039e-27		AP2M1	-0.483291	1.75105e-42		FAM107A	0.447122	1.52823e-32						HIF3A	-0.452296	1.74654e-10
				SYT7	0.266257	3.41797e-77		LRRC8A	0.290883	5.17313e-40						PPM1L	-0.31667	1.38086e-90		RNF208	-0.513888	1.63757e-99		G0S2	0.336944	4.60041e-43		FSD1	-0.375165	2.32763e-27		HOOK1	-0.348316	1.75157e-42		GRIPAP1	-0.63353	2.07925e-32						NAA35	-0.425256	2.11047e-10
				KIAA1107	-0.371285	1.51859e-76		RNF219	-0.302008	9.59539e-40						ZFP2	-0.627625	1.58115e-90		KIAA1328	-0.348553	3.35153e-98		RBM27	-0.506842	4.99815e-43		PHF20L1	-0.357458	2.7855e-26		PGAP1	-0.347064	5.26767e-42		SERINC1	-0.306496	2.58953e-32						GEMIN5	-0.493739	3.11482e-10
				HMGN5	-0.326284	4.66469e-76		MEF2C	0.687382	4.81691e-39						TANC2	-0.527562	6.5342e-90		AGTPBP1	-0.577263	3.38768e-98		LSR	-0.369638	6.12511e-43		IGFBP5	0.356261	7.62272e-26		SLC32A1	0.362179	7.05492e-42		AATF	-0.274525	3.45854e-32						UTP3	-0.708464	3.21461e-10
				ARL6IP1	-0.503693	6.99466e-76		PGAP1	-0.261083	1.07234e-37						CNTNAP2	-1.12666	6.7829e-90		SMC4	-0.498047	3.61406e-98		STK17A	-0.32139	6.86664e-43		KRCC1	-0.420123	9.34398e-26		PPP1R14A	-0.397447	7.50326e-42		NUFIP1	-0.749165	3.59834e-32						VGLL4	-0.501412	3.93709e-10
				PDE1A	0.255773	7.31944e-76		CCK	1.92909	1.66337e-37						SOX4	-0.395663	8.51866e-90		WFDC2	0.274845	8.23981e-98		TMEM57	-0.530942	1.10778e-42		ZFAND5	-0.571033	1.41623e-25		TMEM150C	0.281039	1.51305e-41		HMGCS1	-0.877101	6.55361e-32						RBFOX2	-0.450938	4.16707e-10
				LPPR5	0.436487	9.67566e-76		BBX	-0.533023	1.66431e-37						RNF208	-0.676254	1.41125e-89		FAM13B	-0.322605	3.45872e-97		RAB18	-0.579417	2.02099e-42		BAZ2B	-0.461367	1.61787e-25		KIF9	-0.392316	1.95303e-41		KRCC1	-0.514363	7.11852e-32						SMC4	-0.91755	5.06149e-10
				MAP1B	0.43067	1.30641e-75		BNIP3L	-0.305332	9.78624e-37						SLC3A2	-0.532164	1.60864e-89		FBXW7	-0.345016	1.02071e-96		C10orf12	-0.359772	5.30555e-42		CCDC173	-0.371121	1.46469e-24		CAMKV	0.426572	2.441e-41		FAM181B	-0.681042	7.48312e-32						C17orf75	-0.257669	6.25597e-10
				EGR1	0.522393	1.05392e-74		C14orf37	-0.497124	1.73541e-36						ZFYVE9	-0.758433	3.2508e-89		ZFYVE9	-0.469341	1.18004e-96		SYNRG	-0.566588	3.40467e-41		IFI6	-0.579267	1.58949e-24		SLC10A4	0.30381	2.54294e-41		MTF2	-0.87702	7.72218e-32						CCND2	-0.926272	7.92566e-10
				SEZ6L	0.450818	1.31233e-74		FBXW7	-0.324068	6.5867e-36						RHOQ	-0.304648	5.31134e-89		PPP1R14A	-0.267004	1.38623e-96		LAMA1	-0.257645	7.19988e-40		KIF18A	-0.409157	4.8796e-24		C12orf43	-0.556496	2.91205e-41		PROCA1	-0.535813	1.92314e-31						ZFP36L2	-0.317001	2.08929e-09
				HMGCR	-0.302342	1.90353e-74		LAPTM4A	0.506271	8.49055e-36						TJP1	-0.782157	1.80658e-88		USP37	-0.295193	5.72966e-96		RRP1B	-0.744163	8.79039e-40		MPP6	-0.512982	9.54099e-24		CRBN	-0.323832	5.3691e-41		NECAB1	0.403333	4.50166e-31						PDPK1	-0.512767	2.89231e-09
				BMS1	-0.327642	3.02523e-74		PAPOLG	-0.366236	1.93785e-35						C9orf89	-0.467832	3.83884e-88		RBFOX1	-0.413635	1.65075e-95		CERS1	-0.394691	1.82051e-39		FSTL1	-0.257756	2.15567e-23		MYO18A	-0.261393	6.1405e-41		POLR3A	-0.486221	5.26806e-31						C15orf40	-0.33146	3.08326e-09
				FERMT2	-0.47148	1.23612e-73		C3orf14	0.315762	3.83833e-35						ARL5B	-0.324309	1.05758e-86		TNNT1	-0.49392	8.48245e-95		RNF214	-0.51998	4.10134e-38		LRRCC1	-0.510785	5.43903e-23		TEKT2	-0.275094	2.40838e-40		SORBS2	-0.409631	6.80849e-31						TYROBP	1.06431	3.11581e-09
				FAM89B	0.489167	1.48285e-72		NAP1L3	-0.321349	6.16245e-35						ARRDC3	-1.08026	6.18026e-86		ZDHHC17	-0.304721	1.14114e-92		CENPE	-0.344607	6.66311e-38		LFNG	-0.350831	1.64668e-22		HECTD4	-0.451739	8.9018e-40		ZFYVE9	-0.539428	7.70061e-31						EMP3	0.379755	3.6836e-09
				NOL4	-0.257428	1.13241e-71		KCNH7	-0.279546	6.68214e-35						ZNF484	-0.392182	9.34269e-86		FSD1	-0.439119	4.60411e-91		SDC3	0.268683	1.65885e-37		CEP78	-0.462968	3.35682e-22		FANCM	0.329134	3.22442e-39		RBM28	-0.797131	9.13629e-31						PPP1R15A	-1.90744	3.79793e-09
				PSMG4	-0.385484	8.79903e-71		FSD1	-0.382132	2.13115e-34						TTC21B	-0.485771	9.52022e-86		RPUSD4	-0.361825	6.44948e-91		TTC21B	-0.270776	2.20103e-37		PPP1R1A	-0.329159	4.83673e-22		NRP1	-0.258294	3.91293e-39		CCDC174	-0.410629	9.66723e-31						SYAP1	-0.491953	1.02002e-08
				RAD50	-0.43064	6.24892e-70		PTPN4	-0.303234	4.01344e-34						SLC39A10	-0.730394	7.21057e-85		TMEM238	-0.279863	1.56115e-90		NUMA1	-0.404798	4.74714e-37		CTDSPL2	-0.365624	6.63375e-22		PHF20	-0.346948	4.62239e-39		KIAA0922	-0.485123	1.2305e-30						OSTF1	-0.300754	1.17245e-08
				CENPC	-0.28545	9.55056e-69		TSC22D1	-0.436506	4.07597e-33						LRRC24	-0.866915	8.43279e-85		ITGB1	-0.373682	7.40526e-90		ARHGAP32	-0.323017	1.5597e-36		DNPH1	-0.289342	5.61272e-21		GLOD4	-0.525476	9.94219e-39		BLOC1S6	-0.408208	1.27453e-30						B4GALNT4	-0.322673	1.5808e-08
				SELM	0.276884	4.30115e-68		RBM27	-0.378729	4.19452e-33						JAKMIP2	-0.705877	1.15988e-84		NTN4	0.533603	9.98846e-89		TLK1	-0.272972	1.7061e-36		SEZ6L	0.524037	6.29111e-21		FN3K	-0.562899	1.97572e-38		TRIM23	-0.266169	1.45876e-30						TMEM2	-0.320868	4.88159e-08
				BBX	-0.432614	3.01465e-67		EPM2AIP1	-0.582975	5.15512e-33						PHF20L1	-0.954451	1.41119e-84		RNF214	-0.598622	4.40955e-88		POLR2F	-0.495122	3.60155e-36		LRPAP1	0.266248	1.9879e-20		MED17	-0.377344	2.87125e-38		U2AF2	-0.418966	2.03919e-30						SOX4	-0.657415	6.76817e-08
				LAPTM4A	0.369424	2.47778e-66		CYP51A1	-0.28726	1.04898e-32						BMS1	-0.672776	4.89591e-84		ZEB1	-0.525851	9.69244e-88		C14orf37	-0.61778	2.10903e-35		CUL1	-0.602922	6.56412e-20		ABRACL	-0.489097	4.31337e-38		DEAF1	0.336206	2.19642e-30						CHL1	-0.336286	8.41945e-08
				PCLO	0.251675	6.42153e-66		NUDCD1	-0.262801	1.09484e-32						SPAST	-1.0393	2.43197e-83		KIAA1468	-0.270651	8.04055e-87		FBXW7	-0.36218	2.77779e-35		CPE	-0.423552	1.40383e-19		CTSD	0.39498	4.6136e-37		ZNF484	-0.250181	2.78641e-30						HMGXB3	-0.677461	8.50127e-08
				FSTL5	-0.382456	5.71356e-65		SMC4	-0.368944	7.41219e-32						SYNRG	-0.943218	2.47531e-83		WDR76	-0.30001	8.07853e-87		CCDC174	-0.398187	5.70894e-35		C3orf14	0.300353	2.10055e-19		TNNT1	-0.575612	7.77659e-37		OGFRL1	-0.303664	4.62569e-30						TPGS1	-0.982132	9.61347e-08
				NCOA3	-0.255737	1.55371e-64		SPOCK3	0.568072	1.14136e-31						HOPX	0.41098	4.17281e-83		GOLGA5	-0.30042	2.06403e-86		GAMT	-0.723749	1.2898e-34		SPAG9	-0.329981	3.05821e-19		PDE2A	0.363174	8.9772e-37		APPL1	-0.619806	5.71215e-30						CEP19	-0.718313	1.08971e-07
				POLR3A	-0.254181	8.8168e-64		ODF2L	-0.574399	2.65393e-31						MMD	0.357749	8.2882e-83		RYBP	-0.625369	5.33314e-86		PSMG4	-0.318429	1.76475e-34		NEK2	-0.271436	4.60366e-19		REEP1	-0.431268	1.43656e-36		GAS2L1	-0.701165	5.9745e-30						RGS18	0.463014	1.25242e-07
				EIF2B3	-0.469014	3.76499e-62		ZBTB40	-0.279805	1.50815e-30						ZMAT4	-0.550586	1.31374e-82		SNAPC3	-0.465583	2.61857e-85		MAP2	-0.331815	3.37135e-34		ENAH	-0.449637	2.45006e-18		MYO6	-0.27038	1.44233e-36		AKAP12	0.288086	7.29259e-30						SSX2IP	-0.567509	1.64403e-07
				NEFM	-0.692825	1.7338e-60		ZNF35	-0.257203	3.77458e-30						CCK	0.510185	1.39782e-82		TMOD2	0.254223	5.58184e-85		POU3F2	-0.451238	2.04275e-33		FOS	0.295014	6.43407e-18		SEZ6	0.423245	3.50114e-36		S100A16	0.826025	1.3847e-29						ARGLU1	-0.720659	2.42604e-07
				SPRYD7	-0.614008	2.91161e-60		FAM89B	0.59701	5.66355e-30						MSH6	-0.67865	4.0199e-82		KHDRBS3	-0.602854	1.20794e-84		MRPL54	-0.696762	4.94607e-33		S1PR1	-0.410163	3.21858e-17		LPPR5	0.274981	4.93972e-36		BTG2	-0.717028	1.47057e-29						STMN2	0.257344	2.47149e-07
				MEF2C	0.380941	1.44704e-59		GPM6B	0.495484	6.37691e-30						ITGB1	-0.64457	6.16211e-82		KIAA0368	-0.361493	1.44382e-84		RBM33	-0.368846	1.05918e-32		MTF2	-0.466016	4.5809e-17		ST3GAL4	0.26145	5.52318e-36		APOE	0.715163	1.70677e-29						MYO9A	-0.275845	2.56181e-07
				RYBP	-0.463898	1.7929e-56		POU3F2	-0.542017	1.05692e-29						CXCL14	0.386728	1.41867e-81		ZFP14	-0.280638	1.94463e-84		TRIM37	-0.303629	1.88109e-32		NEDD1	-0.302654	2.97483e-16		RBFOX1	-0.349867	7.97324e-36		MCPH1	-0.799233	1.77516e-29						LRRC40	-0.451191	2.62501e-07
				NETO2	-0.576478	8.78265e-56		WDR76	-0.381268	1.15004e-29						PAPOLG	-0.517726	2.33061e-81		KCNA3	0.698275	5.77488e-84		UTP3	-0.645399	3.74684e-32		CERS1	-0.352201	3.98617e-15		SDC3	0.265539	9.69e-36		TNC	0.442795	1.88137e-29						C3	0.657153	3.10105e-07
				GPM6B	0.411906	3.8338e-55		TGFB2	0.256233	1.48527e-29						GABRG1	-0.570653	3.14396e-81		PTPN4	-0.430607	2.23928e-83		BTG1	-0.421997	1.54306e-31		BCAN	0.345002	2.2283e-14		CLU	0.470281	9.85868e-36		AK9	-0.310167	3.55405e-29						NUPR1	0.280239	3.36045e-07
				PTPN4	-0.251165	6.9765e-55		BTBD9	-0.754653	6.70552e-29						NETO2	-1.07125	9.2925e-81		C3orf14	0.419444	1.06041e-81		FAM46A	-0.266886	1.68349e-31		CLINT1	-0.474551	2.4744e-14		PARD6A	-0.374213	1.09173e-35		TNRC6B	-0.715016	3.91777e-29						CDC42SE2	0.378661	3.41398e-07
				PTPRO	-0.331333	6.98384e-55		ZFP2	-0.45176	9.17356e-29						SDF2L1	-0.429568	1.54571e-80		PTPRO	-0.56242	1.86787e-81		GDPD5	-0.326792	6.90529e-31		DSCC1	-0.421706	3.29427e-14		ITGB1	-0.273859	1.42028e-35		ZFAND5	-0.847345	1.37597e-28						LGMN	0.51773	5.01261e-07
				C14orf37	-0.486197	1.09169e-54		RNF214	-0.495533	1.62512e-28						ZNF583	-0.411917	3.37776e-80		ZIC1	-0.286788	2.42646e-81		MYO6	-0.417592	1.37836e-30		NTHL1	-0.371199	4.47654e-14		RNF219	-0.339307	1.88375e-35		IER2	-0.334002	1.5369e-28						C9orf89	-0.307395	5.15083e-07
				TOPBP1	-0.294369	1.31178e-54		METTL6	-0.564251	2.20266e-28						C17orf75	-0.49778	7.66833e-80		ID2	0.729663	5.88301e-81		MYT1	-0.384274	1.62338e-30		MCPH1	-0.480395	2.06545e-13		NTHL1	-0.259693	2.38337e-35		PHACTR2	-0.522534	1.76799e-28						C10orf12	-0.552632	5.67376e-07
				TCF7L2	-1.0448	5.38584e-54		HINT2	-0.284822	6.28117e-28						PPP1R9A	-0.675326	1.40088e-79		PIAS4	-0.300911	7.91718e-81		KRCC1	-0.56308	5.08654e-30		VCAN	-0.333887	9.44829e-12		MYEF2	-0.56764	7.25089e-35		SPR	-0.56692	2.03665e-28						DYNLL2	-0.443565	6.83202e-07
				VGLL4	-0.365798	8.71481e-54		PENK	0.26383	1.06268e-27						ZFP14	-0.335917	2.04146e-79		ZNF699	-0.447357	2.37739e-80		FSD1L	-0.805686	2.55949e-29		TSTD1	-0.573849	2.60903e-11		APC2	0.26343	8.17373e-35		RNF214	-0.621573	2.07979e-28						ZFP28	-0.256835	7.05952e-07
				GZMM	-0.611553	4.7572e-53		PRPF4	-0.40908	1.59467e-27						CCND1	-0.446954	3.7205e-79		PARP6	0.307265	2.84088e-80		PJA2	-0.348332	2.75838e-29		POLR2F	-0.269401	1.11669e-10		ZFC3H1	-0.443585	9.02134e-35		REXO2	-0.344973	2.08385e-28						TDG	-0.691796	9.55486e-07
				JAKMIP1	0.317527	8.43852e-53		SLAIN1	0.34773	9.25746e-27						TPGS1	-0.949891	1.53551e-78		POLR3A	-0.337904	1.82488e-79		ISYNA1	-0.365607	2.90859e-29		VGLL4	-0.379732	2.30709e-10		MFAP2	0.518377	1.2779e-34		NMD3	-0.290934	2.17014e-28						GDPD5	-0.426088	1.27344e-06
				MKI67	-0.4202	8.73564e-53		PIAS4	-0.362848	2.14752e-26						GPX1	-0.807721	1.66591e-78		POGLUT1	-0.266102	7.82689e-78		GRIPAP1	-0.532566	3.34932e-29		ISYNA1	-0.278972	2.83874e-10		METTL6	-0.456353	1.98874e-34		TDG	-0.358614	2.73959e-28						TYMS	-0.258722	1.37592e-06
				FER	-0.303381	3.10759e-51		PPP1R1A	-0.286353	3.90487e-26						KCNH7	-0.347229	7.64847e-78		PDPK1	-0.320348	1.64216e-77		TCOF1	-0.263532	6.20057e-29		RAMP1	0.334907	5.49986e-10		DCAF7	-0.256587	7.37107e-34		RAMP1	0.696548	4.71802e-28						RAD50	-0.642704	1.44999e-06
				CCDC141	-0.663387	1.1501e-50		TOPBP1	-0.300303	5.28306e-26						ATP1B1	-0.501069	2.94079e-77		CRBN	-0.283291	1.66047e-75		SERINC1	-0.441691	1.17681e-28		DDIT3	-0.297462	9.52156e-10		RNF214	-0.543283	9.34571e-34		KCNQ2	-0.401476	5.37687e-28						SYT16	-1.23141	1.77566e-06
				APP	0.279546	1.36042e-50		MPND	-0.716968	6.06754e-26						ZEB1	-0.399702	5.00893e-77		CLINT1	-0.692931	6.70782e-75		NBEA	-0.310358	2.14992e-28		TLK1	-0.317396	2.43554e-09		VGF	0.446748	1.12917e-33		PARD6B	-0.589587	5.68528e-28						BTG2	-1.39147	2.02804e-06
				CORO1A	-0.349994	7.42527e-50		CNIH2	0.263733	1.02845e-25						RPRD1A	-0.339843	2.31481e-76		PRRC2B	-0.487912	2.30443e-74		FAM13B	-0.282017	2.53467e-28		TFAP4	-0.520347	3.94624e-09		CTDSPL2	-0.275672	2.71307e-33		BAG1	-0.700246	1.50852e-27						GPATCH2L	-0.469127	3.72461e-06
				PIAS4	-0.331156	1.21533e-48		NFX1	-0.82643	2.61316e-25						POU3F2	-0.85507	3.467e-76		FSD1L	-0.855121	2.39858e-73		SDF2L1	-0.574736	6.71884e-28		SPAG5	-0.268057	6.16579e-09		EZH2	-0.451866	7.31254e-33		C10orf12	-0.26315	2.21622e-27						INO80D	-0.265126	4.05071e-06
				SOX4	0.34063	4.82352e-48		DYNLL2	-0.467111	4.81444e-25						FSD1L	-1.02731	5.50003e-76		TJP1	-0.659702	7.55441e-73		CCDC112	-0.454174	4.49492e-27		RAI14	-0.532715	4.39615e-08		SPRYD7	-0.492464	9.02498e-33		ZNHIT6	-0.631952	4.30499e-27						ARHGDIG	-0.372765	5.7539e-06
				FST	-0.366451	5.30565e-46		CLINT1	-0.350307	1.41534e-24						EZH2	-0.771728	2.10551e-75		SLC45A1	-0.319933	8.60306e-72		CTTNBP2	-0.319103	9.97455e-27		LIMCH1	-0.338567	6.30616e-07		NR4A1	0.281694	1.03872e-32		CSTF3	-0.307166	5.88854e-27						GPBAR1	0.370581	6.28308e-06
				MFAP2	0.600861	3.1848e-45		GOLGA3	-0.322515	2.77393e-24						STARD7	-0.402086	3.35295e-75		MED17	-0.469819	1.18326e-71		EPM2AIP1	-0.630124	1.59553e-26		MSH6	-0.273699	3.43894e-06		FST	-0.399103	1.26676e-32		AP5M1	-0.470439	6.16158e-27						PIP5K1B	-0.349418	8.37932e-06
				PRRC2B	-0.446097	3.87181e-44		PTGDS	-0.628098	8.00473e-24						FSTL5	-0.622598	3.81247e-75		RASSF7	0.292489	2.13433e-71		SEZ6L	0.614585	5.48071e-26		ZNF35	-0.365271	2.46006e-05		SLC1A1	-0.547589	2.00662e-32		POU3F2	-0.369815	1.42663e-26						ATP1B1	-0.281408	8.59213e-06
				RAI14	-0.289552	1.26256e-42		FAM65B	0.42205	2.09246e-23						NAP1L2	-0.293993	4.41559e-75		PPP1R15A	-0.443267	1.56182e-70		SLC39A10	-0.441086	6.54528e-26		BTBD9	-0.491455	0.00048294		LAPTM4A	0.324497	5.4458e-32		DYNC1LI1	-0.789413	2.41772e-26						FERMT2	-0.454641	9.14751e-06
				PDPK1	-0.310696	1.86833e-42		RAD50	-0.607011	2.83044e-23						POLR1E	-0.335396	5.17284e-75		PGAP1	-0.47402	1.56955e-69		WLS	-0.314299	1.29178e-25		CDC45	-0.287199	0.00135427		IFT81	-0.313037	8.27719e-32		PGAP1	-0.427416	2.66069e-26						NUFIP2	-0.472247	1.27099e-05
				KIF20B	-0.581487	5.20386e-42		SLC39A10	-0.294164	2.89206e-23						ZNF276	-0.371631	6.3463e-75		SOX4	0.301689	3.22893e-69		REXO2	-0.396832	1.75388e-24		METTL6	-0.508075	0.00138727		CSPG5	-0.422193	1.50206e-31		RUFY1	-0.428634	9.51211e-26						PYCARD	0.662973	1.65919e-05
				NFX1	-0.586609	2.72452e-40		SUV420H1	-0.352241	5.77517e-23						LPIN2	-0.426827	6.81015e-75		NUDCD1	-0.295808	7.07751e-68		BAZ2B	-0.325162	4.45711e-24		TMF1	-0.568228	0.00673907		MBTD1	-0.25786	2.32461e-31		POGLUT1	-0.339286	9.78178e-26						DUSP11	-0.289726	1.81553e-05
				SUV420H1	-0.4124	5.73691e-40		SOX4	0.418094	5.18208e-21						RASA2	-0.489811	7.42509e-75		RBM33	-0.266777	8.48427e-67		MLLT4	-0.452778	2.26148e-23						FEM1B	-0.261143	8.62866e-31		ACTR10	-0.525408	9.92322e-26						LTC4S	0.833889	2.02189e-05
				PJA2	-0.282405	8.27273e-40		CORO1A	-0.375923	1.02432e-20						PTPRO	-0.515582	2.18225e-74		MYT1	-0.315432	1.56155e-66		ID2	0.384057	5.46081e-23						GRIN1	0.580571	1.01446e-30		RFC3	-0.494433	1.01216e-25						IFT81	-0.392415	2.67219e-05
				IGSF21	-0.445333	8.36809e-40		GOLGA5	-0.279464	2.85431e-20						CCND2	-0.483069	1.74448e-73		ACTR6	-0.341989	1.83078e-66		CST3	0.264433	1.08506e-22						ZEB1	-0.294182	1.61336e-30		SAMSN1	-0.470834	4.95967e-25						KMT2B	-0.497923	2.793e-05
				ISYNA1	-0.265891	4.0175e-39		NUMA1	-0.392404	3.00786e-20						NRGN	0.360302	1.95535e-73		IFT81	-0.349865	1.06817e-65		DZIP1	-0.348585	1.32789e-22						MAP7D2	-0.313517	2.10114e-30		SH3GL2	0.376302	7.29077e-25						ZNF250	-0.812442	2.90931e-05
				NUDT14	-0.252936	1.47186e-37		CTTNBP2	-0.429404	7.08414e-20						MED28	-0.687321	4.51541e-73		CNTNAP2	-0.948031	2.9634e-65		AKAP7	-0.265536	1.84841e-22						ZFHX4	-0.315307	2.41955e-30		PTN	0.505467	1.20926e-24						FAM188A	-0.328269	3.22916e-05
				TPGS1	-0.587989	1.27656e-36		S100A13	-0.301796	2.14083e-19						ZDHHC17	-0.258281	3.04614e-72		FSTL5	-0.472676	5.24173e-65		RFC4	-0.548353	4.05068e-22						RBM27	-0.437895	3.96375e-30		TNRC18	-0.313071	1.5863e-24						C18orf8	-0.444443	3.32325e-05
				SDF2L1	-0.513472	2.19812e-36		KIF20B	-0.590833	2.24384e-19						C9orf41	-0.414608	5.17202e-72		GPM6B	0.414086	1.37455e-64		HEXB	-0.393193	4.15779e-22						ZDHHC17	-0.275957	4.97658e-30		SLC39A10	-0.431937	9.25723e-24						SLC38A1	-0.506889	3.63764e-05
				POLR2F	-0.541169	2.76592e-36		AMN1	0.263443	2.7722e-19						ASXL3	-0.9855	5.69453e-72		ZBTB40	-0.262604	3.96766e-64		HMGN5	-0.48337	5.38853e-22						EIF2B3	-0.295631	9.16968e-30		L3MBTL3	-0.277842	9.48666e-24						PHGDH	-0.291547	3.9371e-05
				LY6H	0.292088	2.45823e-35		TDG	-0.322405	3.11443e-19						BTG1	-0.489155	1.38431e-71		CENPC	-0.433528	4.2613e-64		PTGDS	-0.400978	5.66173e-22						GPATCH2L	-0.396159	2.15168e-29		SPARC	0.528831	1.62247e-23						FER	-0.776664	4.23025e-05
				BAZ2B	-0.253054	3.56253e-35		PCMTD1	-0.305704	3.36978e-19						PPME1	-1.0141	5.10997e-71		CDC34	-0.418963	4.34145e-64		NNAT	0.478157	7.09684e-22						NGRN	-0.365984	3.27426e-29		RPRD1A	-0.627398	2.24066e-23						RFXAP	-0.358367	9.48935e-05
				PCMTD1	-0.281941	1.99924e-33		PHF20	-0.29921	4.86334e-19						DDX25	-0.371713	5.75075e-71		TDG	-0.312424	1.51854e-63		DNMT3A	-0.296592	1.44164e-21						LMNB1	-0.575997	1.95235e-28		MKI67	-0.887896	2.85549e-23						KIAA0586	-0.260876	0.000113473
				ACTR10	-0.262468	1.48415e-32		NETO2	-0.615575	1.14749e-18						ASPM	-0.464783	1.10658e-70		NEFM	-0.728121	1.82595e-62		GCK	0.304714	2.52146e-21						HNRNPUL1	-0.273144	5.75129e-28		TOPBP1	-0.615355	3.92551e-23						ZFHX3	-0.567879	0.00011702
				ENAH	-0.489641	1.72205e-32		FER	-0.251584	4.22205e-18						PCDH19	-0.2876	2.75407e-70		MAP1LC3A	-0.343495	4.9634e-62		TPGS1	-0.655281	2.57705e-21						NXPH2	0.468669	2.55731e-27		KDM7A	-0.311001	3.96639e-23						FBXO33	-0.255808	0.000241841
				C9orf78	-0.334421	2.47782e-31		WLS	-0.552439	7.40755e-18						MEF2C	0.514562	5.35636e-70		TSTD1	-0.727259	5.41769e-62		DACH1	-0.29518	4.70291e-21						TIAM2	0.427113	6.61464e-27		TCOF1	-0.458328	4.99547e-23						VCAN	-0.435967	0.000246247
				RNF180	-0.259013	3.30017e-30		ZFHX3	-0.955228	3.55112e-17						GFM2	-0.324633	5.5278e-70		PPP1R1A	-0.6438	1.12057e-61		PPME1	-0.623853	4.81051e-21						RAI14	-0.278208	1.2359e-26		FST	-0.814736	6.12995e-23						TRIM23	-0.30324	0.000333947
				KIAA1211	-0.26361	4.02079e-30		SYNRG	-0.261634	1.21824e-16						ASPH	-0.330476	8.74197e-70		RAD50	-0.724335	1.73746e-61		LPIN2	-0.262482	5.31295e-21						C11orf87	0.510848	1.36396e-26		NTHL1	-0.506809	7.01532e-23						SCG3	-0.366422	0.000358797
				CHL1	-0.253801	1.78996e-27		ZFPM2	-0.260674	2.32369e-16						FSD1	-0.628432	1.33395e-69		MPND	-0.772927	5.13509e-61		RSBN1	-0.607431	1.31543e-20						OLFM2	0.385634	1.60067e-26		GPATCH2L	-0.361681	9.29754e-23						PGM2L1	-0.369287	0.000392999
				NUCB2	-0.434877	3.79775e-27		PHF6	-0.261459	5.40625e-16						GOLGA5	-0.345457	4.49731e-69		SERPINE2	-0.364781	9.92113e-61		CRABP1	-0.411702	1.3169e-20						G0S2	0.284877	1.86413e-26		NRP2	0.313095	1.44799e-22						MICU1	-0.255259	0.00041041
				C15orf59	-0.274941	7.08219e-26		CXCR4	0.781421	5.70401e-16						TMEM59L	-0.261473	7.80261e-69		POU3F2	-0.647924	1.00604e-60		GADD45G	0.261236	2.91058e-20						SYNPR	0.688356	2.27821e-26		EFNB2	-0.393602	2.0248e-22						HTRA1	0.57261	0.000412979
				HNRNPU	0.254315	9.72925e-26		RNF180	-0.302961	4.49623e-15						BNIP3	-0.643896	1.53584e-68		LINGO1	-0.329406	1.08657e-60		FOXP2	0.259802	1.66153e-19						CDK14	-0.485107	3.58073e-26		ZFHX4	0.264643	4.30673e-22						HNRNPUL1	-0.361111	0.000414786
				THSD7A	-0.380959	1.70618e-25		RAB18	-0.400895	8.35676e-14						KATNAL1	-0.669733	2.1984e-68		DYNLL2	-0.460152	6.43261e-60		ARID5B	-0.439771	1.2905e-18						GUCY1B3	-0.295628	5.78394e-26		CXCL14	0.793476	4.94631e-22						ZNF512B	-0.367332	0.000507762
				RBP1	-0.449016	3.85467e-25		GAD2	-0.258413	9.60247e-14						TOPBP1	-0.702884	3.08702e-68		MED28	-0.707136	8.75485e-60		NOP9	-0.266653	1.51196e-18						LRRCC1	-0.575874	8.25992e-26		STMN2	0.74627	5.88079e-22						MAP1LC3A	-0.537792	0.000514977
				FSD1L	-0.508458	2.41685e-23		ARL6IP1	-0.573368	1.09307e-13						MTUS2	-0.405319	3.16671e-68		OSBPL1A	-0.277879	1.23146e-59		S100A13	-0.378244	5.32933e-18						WDR76	-0.31258	1.03394e-25		PEX13	-0.27837	5.90116e-22						CFD	0.870958	0.00057683
				PAX6	0.293217	3.53791e-23		NRP2	0.260009	1.53679e-13						SYT6	-0.350385	3.99286e-68		ZNF197	-0.351403	6.53606e-59		GZMM	-0.619487	6.30724e-18						KCNA3	0.5102	1.62204e-25		RSBN1	-0.804692	9.58502e-22						BRMS1L	-0.470911	0.000751886
				TMF1	-0.467436	2.58546e-21		ZNF197	-0.291217	1.72441e-13						PXMP2	-0.290666	4.38264e-68		RNF219	-0.433056	7.7957e-59		MSH6	-0.456494	3.75001e-17						ZFP37	-0.530483	1.68931e-25		NUCB2	-0.429181	2.09055e-21						LIMCH1	-0.423246	0.000771802
				SFRP1	-0.337181	4.05675e-21		SPAST	-0.389261	2.55884e-13						ZNF236	-0.413111	5.69882e-68		BCOR	-0.335741	1.674e-58		S100A6	-0.375058	2.51395e-16						APOE	0.462623	2.64164e-25		WDR76	-0.648443	2.69814e-21						LPIN2	-0.450855	0.000901276
				WASF1	-0.60542	5.79636e-21		NNAT	0.289161	2.89251e-13						ZYG11B	-0.403987	1.08834e-67		BCL2L1	0.425087	2.22287e-58		ETV1	0.487068	5.24024e-16						TJP1	-0.532022	6.508e-25		CCND2	-0.562813	3.14133e-21						NNAT	0.412029	0.000919153
				MLLT4	-0.278594	6.76677e-21		CCDC173	-0.323789	4.81985e-13						RELN	-0.733323	1.50628e-67		NIM1K	-0.257646	1.88029e-57		KCNQ2	-0.272965	5.938e-16						CSRNP3	-0.743704	1.88942e-24		ABRACL	-0.692855	3.32556e-21						POU2F2	-0.306116	0.000964021
				ST18	-0.302035	1.31778e-19		BCOR	-0.311649	5.2053e-13						CLSTN3	-0.433618	1.60522e-67		AUTS2	-0.298329	4.74365e-57		SEZ6	0.376211	1.14113e-15						RPH3A	0.263748	2.02493e-24		TYMS	-0.253147	4.55952e-21						ARHGAP32	-0.50385	0.000985107
				PRDM8	0.375623	6.80169e-19		APOE	0.632064	2.20456e-12						PTPN4	-0.407204	3.30663e-67		SYT6	-0.478646	1.27914e-56		CCND1	-0.57908	1.37182e-15						TSC22D1	-0.46283	2.03568e-24		KIF3A	-0.632311	4.99478e-21						KLHDC3	-0.349014	0.00117257
				AKAP9	0.27173	7.03389e-18		CCDC174	-0.291684	4.06261e-12						CCDC173	-0.366526	4.08097e-67		NUMA1	-0.432593	2.20391e-56		ABRACL	-0.825713	2.93284e-15						IFT57	-0.264498	2.13944e-24		NDUFS4	-0.288913	7.57688e-21						FBXO34	-0.859374	0.00127431
				ARPP21	0.727384	1.02793e-17		MKI67	-0.467187	1.34499e-11						PRPF4	-0.629088	7.59648e-67		DZIP1	-0.313217	7.28881e-56		CRBN	-0.436548	3.10289e-15						ADAMTS17	0.270894	2.25716e-24		TLK1	-0.684351	1.65775e-20						ZNHIT6	-0.667526	0.0016375
				CCDC174	-0.334095	1.94989e-17		TTC5	0.253809	1.92988e-11						ZNF609	-0.779309	9.63008e-67		MTUS2	-0.390668	1.24286e-55		PARD3B	-0.327935	6.32263e-15						IGSF21	-0.353716	3.61802e-24		CASC5	-0.44772	4.70557e-20						PEX3	-0.538901	0.00205012
				RNF214	-0.517715	2.95008e-17		CDK14	-0.430839	5.78425e-11						FBXW7	-0.504164	9.99733e-67		SMG7	-0.345427	1.71055e-54		EZH2	-0.301157	6.86989e-15						CCK	0.748364	3.92023e-24		SOBP	0.309866	6.63248e-20						CTDSPL2	-0.551734	0.0022016
				ARRDC3	-0.412916	3.98718e-17		PSMG4	-0.627252	7.86284e-11						ITM2B	-0.73712	1.9378e-66		PPM1L	-0.277631	1.98722e-54		SRRM4	-0.403244	1.65662e-14						DOK4	0.408241	1.43217e-23		BRCA2	-0.449725	1.253e-19						ZNF609	-0.391351	0.00247516
				CLINT1	-0.432235	6.33395e-17		PHF20L1	-0.37362	1.15706e-10						CERS1	-0.560579	2.34469e-66		DHDDS	0.426189	4.40691e-54		SYT16	-0.581499	3.81784e-14						RBP1	-0.496837	5.87559e-23		HMGN5	-0.454987	1.31605e-19						PAPOLG	-0.267541	0.00253425
				KIAA0922	-0.26812	2.46302e-16		ARRDC3	-0.415421	8.84274e-10						GOLGA3	-0.390844	3.04737e-66		KCNH7	-0.276475	3.26584e-53		PHF6	-0.448761	7.70395e-14						BAZ2B	-0.299882	1.9514e-22		RAD50	-0.65416	1.94179e-19						REXO2	-0.783055	0.00255202
				CCND2	-0.417461	3.99834e-16		PHYHIPL	-0.440359	9.23406e-10						TEKT2	-0.257289	1.78808e-65		LRRC8B	0.568475	9.3398e-53		ZNRF3	-0.365814	1.19903e-13						SNCB	0.358443	3.96507e-22		TRIP6	-0.686102	2.93946e-19						ITGB1	-0.577206	0.00396432
				CEP170	0.323299	1.24987e-14		KIF22	0.262794	2.41429e-09						PIK3C3	-0.424906	4.29349e-65		MAP1B	0.531141	1.72967e-52		RFC1	-0.309924	5.05544e-13						HIVEP2	0.389622	6.67134e-22		DOPEY1	-0.253418	3.11336e-19						FBXW7	-0.318866	0.00398413
				DYNLL2	-0.309393	7.70267e-14		BAZ2B	-0.271624	3.38396e-09						UBE2QL1	0.302057	7.6635e-64		PPP1R9A	-0.509885	2.63571e-52		TOX2	-0.308088	1.00519e-12						FADS3	0.310328	4.99831e-21		KIF9	-0.325279	3.15809e-19						CTSB	0.730431	0.00470581
				PALMD	0.670828	1.71343e-13		RPH3A	0.308007	4.03394e-09						MED17	-0.67839	8.35978e-64		MAP1A	-0.298255	2.68194e-52		CLINT1	-0.488676	4.06465e-12						UBE2O	-0.351801	6.45281e-21		KDM6B	-0.258157	4.08209e-19						HMGCS1	-0.929575	0.00532899
				BTBD9	-0.612366	2.48395e-13		GDPD5	-0.534309	4.27587e-09						AATF	-0.407642	1.4035e-63		AHSP	-0.338663	3.63798e-52		RAI14	-0.756448	4.82083e-12						ETV1	0.585764	1.02423e-19		TMEM238	-0.38332	6.78811e-19						TRIM59	-0.361312	0.00601747
				ACTR6	-0.365937	5.60337e-13		MYT1L	0.564919	5.20781e-09						TMEM2	-0.313784	5.92479e-63		ASPH	-0.29862	7.03752e-52		MTF2	-0.615182	3.21342e-11						TFAP4	-0.631379	1.50853e-19		SNAP25	0.474727	7.248e-19						CTSD	0.389063	0.00605196
				ARID4A	0.263463	2.14452e-12		BTG2	-0.366426	7.98e-09						TCF7L2	-1.29023	8.36348e-63		ZC3H8	-0.449968	8.08188e-52		KIF3A	-0.38114	1.75066e-10						PRRC2B	-0.444727	1.71415e-19		HES1	0.474772	1.27033e-18						PTPN4	-0.382236	0.00686521
				JAKMIP2	-0.292388	2.38375e-12		ZBTB20	-0.395524	1.73774e-08						DYNLL2	-0.372332	1.32492e-62		NUDT14	-0.28753	9.79192e-52		ACSF2	-0.251286	1.5519e-09						C15orf59	-0.387476	4.44506e-19		MLLT4	-0.613469	1.42776e-18						MEF2C	0.700064	0.00763853
				RAB18	-0.498635	4.16636e-11		MED28	-0.620485	9.70349e-08						CTDSPL2	-0.346632	1.33383e-62		TCF7L2	-0.765604	5.94186e-51		PHF20L1	-0.554951	1.77837e-09						NFX1	-0.548242	4.61073e-19		MMD	0.336496	1.83467e-18						TST	-0.802337	0.00916015
				DHDDS	0.348323	1.81416e-10		VAMP4	-0.250959	2.43282e-07						ABLIM3	0.257553	4.75191e-62		FAM212A	-0.321483	9.8723e-51		KIAA0922	-0.473516	3.04527e-09						CLINT1	-0.510242	6.89253e-19		SMC2	-0.66	1.86616e-18						RASA2	-0.404046	0.009673
				GDPD5	-0.48117	4.05882e-10		FKBP4	-0.263434	3.90596e-07						STOX2	-0.424978	6.6506e-62		LPIN2	-0.296225	1.23113e-50		RAD50	-0.568302	7.90785e-09						MCF2L	0.355001	2.66469e-18		RUNDC3A	0.28565	2.61099e-18						POPDC3	0.423948	0.0100189
				CDC42EP3	0.254216	2.16267e-09		SCG3	0.397596	1.07254e-05						LPPR3	-0.353335	1.21574e-60		ARHGAP32	-0.460182	1.25653e-49		TST	-0.263854	1.11993e-08						PCMTD1	-0.256646	4.04961e-18		LPIN2	-0.312802	3.36016e-18						FAM13B	-0.376455	0.0110144
				METTL6	-0.614103	4.25561e-09		RBP1	-0.421681	1.34431e-05						REEP1	-0.422622	1.34159e-60		S1PR1	-0.576446	2.07247e-49		SMC4	-0.422767	1.75313e-07						MLH3	-0.261737	4.60044e-18		IFI6	-0.745411	6.71591e-18						ZNF692	-0.349333	0.0126423
				EZH2	-0.336597	4.58458e-09		DNAJC2	-0.594914	1.3604e-05						PCMTD1	-0.358532	1.49674e-60		CSRNP2	-0.309059	3.30368e-49		HINT2	-0.433927	3.59763e-07						NECAB1	0.474094	5.24534e-18		CCDC173	-0.595914	7.89501e-18						EHBP1L1	-0.456164	0.013206
				FSD1	-0.268908	8.63049e-09		ITGB1	-0.289323	1.37725e-05						KIAA1107	-0.919389	2.29616e-60		PEX13	-0.29997	4.27892e-49		FERMT2	-0.636048	9.2833e-07						ARID5B	-0.456321	5.99981e-18		TMF1	-0.562947	8.72249e-18						STK17A	-0.720216	0.0154407
				ASXL3	-0.374526	1.05525e-07		PDPK1	-0.294315	1.45816e-05						TNRC18	-0.458315	8.86413e-60		OPLAH	-0.315452	9.83254e-49		DYNLL2	-0.44786	1.3833e-06						MYO1B	-0.529336	7.06715e-18		POLR2F	-0.484861	1.36607e-17						DDIT3	-1.67131	0.0163587
				TAGLN3	0.253722	1.06495e-07		TMF1	-0.510296	2.51101e-05						ZBTB20	-0.398517	9.37528e-60		NOL4	-0.418709	1.13265e-48		DDX25	-0.297716	1.67705e-06						SOBP	0.469658	7.40351e-18		DYNLL2	-0.257149	1.76908e-17						NUCB2	-0.581959	0.0201298
				SCG3	0.404727	1.27695e-07		IGSF21	-0.418056	2.86954e-05						TNNT1	-0.36153	9.52024e-60		SLC39A10	-0.261422	1.16565e-48		LAPTM4A	0.263337	2.49371e-06						BTBD9	-0.591586	7.55415e-18		SYT6	-0.277575	2.90567e-17						OPLAH	-0.669238	0.0255077
				HMGCS1	-0.707151	6.31818e-07		SYNPR	1.22096	4.58708e-05						RBM33	-0.33017	1.0073e-59		NAA35	-0.267267	1.31967e-48		FEZ1	-0.308404	4.05971e-06						PHF20L1	-0.376857	1.73846e-17		C1QTNF2	-0.342014	4.39442e-17						EIF2B1	-0.442024	0.0331872
				SSTR2	0.339489	9.85256e-07		SHD	-0.669482	6.48619e-05						RSBN1	-0.833975	1.05679e-59		ZFPM2	-0.484663	7.54764e-48		TPPP3	0.318871	2.1252e-05						PPP1R9A	-0.376557	5.52604e-17		ODF2L	-0.784564	4.67184e-17						GPCPD1	-0.699949	0.0350788
				ID2	0.733407	1.26713e-06		SFRP1	-0.645183	7.23585e-05						KIF9	-0.33011	1.10383e-59		THSD7A	-1.04705	2.90478e-47		ARL6IP1	-0.658469	3.79278e-05						DEAF1	0.304471	2.54773e-16		FSD1L	-1.03079	5.14131e-17						APOC1	1.16213	0.044896
				PPME1	-0.448253	2.21431e-06		PHGDH	-0.313296	8.27757e-05						SMC4	-0.730166	4.00826e-59		ABRACL	-0.382948	3.87841e-47		ENAH	-0.554322	4.17519e-05						SNAP25	0.430114	5.00347e-16		TFAP4	-0.814403	1.55427e-16
				PHGDH	-0.346789	3.68061e-06		NSG1	0.465288	0.000156604						DNAJC2	-0.885697	4.73516e-59		C11orf49	-0.256113	1.65845e-46		ZFAND5	-0.583064	5.09337e-05						PSMG4	-0.324474	6.62185e-16		PDLIM3	0.385715	2.04237e-16
				EPM2AIP1	-0.466073	3.91069e-06		HMGCR	-0.515148	0.000213612						HTT	-0.686563	4.78942e-59		DNAJC2	-0.704103	1.70212e-46		DYNC1LI1	-0.571229	6.22688e-05						SOX6	0.265521	8.5333e-16		C12orf65	-0.359354	2.22136e-16
				ATP1B1	-0.373506	1.15627e-05		CNKSR2	-0.300025	0.000292727						B4GALNT4	-0.278872	6.59257e-59		EZH2	-0.366119	2.46258e-46		MEF2C	0.273395	0.000129801						MAP1B	0.366224	4.11705e-15		PSMG4	-0.409113	2.93393e-16
				BTG1	-0.279617	2.47691e-05		RSBN1	-0.284456	0.000302187						FAM13B	-0.553345	9.20346e-59		RASA2	-0.265949	6.00695e-46		FKBP4	-0.32321	0.000402504						CC2D2A	-0.337701	6.15349e-15		SDC3	0.431172	3.06268e-16
				SYT16	-0.494044	6.5911e-05		TSTD1	-0.570426	0.000309646						RAI14	-0.660817	2.2472e-58		TNRC18	-0.396425	1.18828e-45		MT3	-0.303726	0.0006717						POLR2F	-0.482583	1.27347e-14		FN3K	-0.402363	8.28414e-16
				CLMP	0.325787	0.000102519		AKAP9	0.356249	0.000779524						ATXN7L2	-0.316333	3.98744e-58		GMEB1	-0.260996	2.36701e-45		HES4	-0.469879	0.00146501						PCLO	0.402492	1.75208e-14		MPP6	-0.697941	9.26619e-16
				MLF1	-0.289979	0.000173222		POLR2F	-0.640032	0.000823794						MICU1	-0.477191	5.60123e-58		AKAP7	-0.364267	3.12733e-45		ITM2B	-0.3968	0.0023267						BTG1	-0.252978	5.33832e-14		FTO	0.346615	9.87841e-16
				PPP1R14C	0.631675	0.000293494		PCP4	1.09923	0.00562443						CCDC28B	-0.522909	5.87947e-58		RUFY1	-0.330239	1.12096e-44		DNPH1	-0.252536	0.00567499						SPOCK2	0.459584	8.86157e-14		ARHGAP32	-0.505917	1.07978e-15
				ZEB1	-0.30498	0.000936917		MYO1B	-0.482942	0.00628695						WDR76	-0.324703	6.55535e-58		RNASEH2A	-0.433996	1.8073e-44		CYP51A1	-0.388694	0.00711406						MSH6	-0.431534	1.44415e-13		SLC38A1	-0.408883	1.42312e-15
				MPND	-0.610458	0.00229522		CEP170	0.273587	0.00779466						NDEL1	-0.377205	1.22415e-57		GOLGA3	-0.3286	2.39917e-43		SLC3A2	-0.264906	0.0125845						NELL2	-0.291314	2.94718e-13		GOLGA5	-0.336489	1.90339e-15
				SRRM4	-0.334426	0.00603366		FAM107B	-0.356785	0.013303						HEXB	-0.330392	1.67677e-57		HMGCS1	-0.717162	4.57404e-43										CUL1	-0.672953	8.59159e-13		RAI14	-0.780583	2.11282e-15
								THSD7A	-0.431075	0.0283287						NECAB1	0.292711	1.93394e-57		PPP1R12B	-0.401587	7.11936e-42										KIAA1211	-0.260275	1.0567e-12		ARID4A	-0.52719	2.18729e-15
								MT3	-0.305445	0.0490598						SLCO3A1	-0.603944	3.97373e-57		BAZ2B	-0.296642	7.88765e-42										ARRDC3	-0.402833	1.33206e-11		PCP4	0.746634	4.40283e-15
																MAP3K4	-0.316472	6.68182e-55		PIK3C3	-0.376501	4.95552e-41										LRRC24	-0.452219	1.54972e-11		DBX2	0.364759	5.86197e-15
																RTN1	-0.26427	2.77036e-54		RAB18	-0.440837	5.48308e-41										DYNC1LI1	-0.349824	1.6372e-11		NAA35	-0.377099	1.17345e-14
																NEFM	-1.39631	4.68915e-54		KAT6B	-0.437058	1.87999e-40										SLC1A6	-0.269893	5.65208e-11		AIF1L	-0.28085	1.32992e-14
																FAM107B	-0.541842	6.10289e-54		NTHL1	-0.276349	2.44783e-40										NEFM	-0.90281	7.31809e-11		GPX1	-0.789929	1.52505e-14
																FAM65B	-0.260243	8.41497e-54		RIC3	-0.256256	3.12709e-40										ACTR10	-0.279261	1.25992e-10		OSBPL1A	-0.857196	4.88037e-14
																ARGLU1	-0.501543	4.62001e-53		SUV420H1	-0.555522	3.29062e-40										MICU3	-0.622485	1.50636e-10		MCM5	-0.281222	6.26595e-14
																GRIPAP1	-0.763705	4.62626e-53		PMPCA	-0.257078	5.67923e-40										CCDC174	-0.393046	3.73033e-10		GABBR2	0.35487	1.02201e-13
																MPND	-0.868899	1.05715e-52		SCML2	-0.301212	7.85048e-40										ACTR6	-0.29688	5.05401e-10		CRABP1	-0.316458	1.25076e-13
																SRRM4	-0.862274	1.52855e-52		KIF9	-0.401077	9.57912e-40										SERPINE2	-0.298846	5.48294e-10		FBXW7	-0.568141	3.40841e-13
																STK17A	-0.422001	4.25597e-52		NAP1L3	-0.737787	3.60016e-39										TSTD1	-0.494928	9.80971e-10		TRMT11	-0.295835	4.60144e-13
																C9orf78	-0.67276	6.9792e-52		LGI1	0.275995	8.57702e-39										SEZ6L2	0.288505	1.13336e-09		MFAP2	0.30482	8.09592e-13
																PRR12	-0.272062	1.88101e-51		TOPBP1	-0.301832	2.11575e-38										ELFN2	0.28538	2.08782e-09		EZH2	-0.858766	8.85711e-13
																RNF180	-0.316985	5.41208e-51		FOXP2	-0.434919	2.50815e-37										CYP51A1	-0.337974	2.96315e-09		DBI	0.416853	1.15422e-12
																RAB13	0.30831	8.79271e-51		ST8SIA4	-0.280825	5.60214e-37										ZBTB18	0.379521	3.55455e-09		VGLL4	-0.451074	1.15529e-12
																RPS6KA5	-0.339668	2.0675e-50		MAD1L1	0.400166	8.10585e-36										MSI2	-0.285361	7.38132e-09		HEXB	-0.374366	2.15463e-12
																CCSER1	-0.824439	3.93218e-50		PAPOLG	-0.353721	1.07257e-34										HMGCS1	-0.56366	9.13869e-09		SYT4	0.3524	2.33702e-12
																AKAP9	-0.316034	5.1402e-50		ACTR10	-0.342711	1.24268e-34										TPGS2	-0.287502	1.46159e-08		ID2	0.441042	2.87875e-12
																ZFAND5	-1.00659	5.59554e-49		PCNXL4	-0.281131	6.66814e-34										DHDDS	0.377718	2.15176e-08		AQP4	0.808375	4.05247e-12
																SPAG9	-0.904308	7.49826e-49		DCAF7	-0.259273	1.27799e-32										TPGS1	-0.627126	6.22859e-08		NUDT14	-0.357082	4.12606e-12
																HMGCS1	-0.921135	8.93727e-49		NPY1R	0.256231	1.42163e-32										ZNF512B	-0.312483	1.43672e-07		BNIP3L	-0.731283	5.24218e-12
																GABRA3	-0.357763	1.182e-48		CTTNBP2	-0.564311	2.22751e-32										SUV420H1	-0.41023	1.51604e-07		ITGB1	-0.31907	1.01003e-11
																CACNA2D1	-0.323587	5.63132e-48		EPM2AIP1	-0.710692	2.7596e-32										FSD1L	-0.521429	2.00176e-07		HMGXB3	-0.483851	1.02279e-11
																FBXO34	-0.487845	5.79057e-48		PHF20L1	-0.572775	6.54093e-32										KITLG	-0.802031	2.76693e-07		SPATA5	-0.397287	1.1396e-11
																RNASEH2A	-0.299547	1.95455e-47		ELFN1	0.641122	4.78092e-31										RAB18	-0.582195	5.38762e-07		HMGCR	-0.277478	1.25475e-11
																MSI2	-0.448307	6.47805e-47		SYT16	-0.646104	1.69107e-30										NUDT14	-0.409148	9.28135e-07		ENHO	0.420498	1.44219e-11
																PPP1R15A	-0.709477	7.44842e-47		CCDC28B	-0.541528	4.38057e-30										NETO2	-0.630883	1.10351e-05		CCDC24	-0.44787	1.81589e-11
																CRBN	-0.361233	2.45098e-46		ARL6IP1	-0.634793	1.05327e-29										WLS	-0.777967	5.57635e-05		TST	-0.442568	2.12806e-11
																CNIH2	0.256157	4.67776e-46		SESN3	-0.286583	1.40241e-28										CTTNBP2	-0.281067	0.000169612		GATM	0.735705	2.90858e-11
																WDR47	-0.314533	1.07617e-45		PPME1	-0.607848	9.83605e-28										CCDC28B	-0.33139	0.000208231		HES4	-0.299026	3.897e-11
																TASP1	-0.327813	1.17197e-45		ARID1B	-0.396607	1.5642e-27										GPM6B	0.356728	0.000411134		NFIB	0.46236	5.43475e-11
																RMND1	-0.29553	1.73253e-45		CRABP1	0.328043	2.5849e-27										HCFC1R1	-0.253903	0.000488704		S100A6	-0.494307	1.33224e-10
																MTF2	-0.777415	1.8422e-45		LRRC6	-0.271587	1.11949e-26										IFI6	-0.504309	0.000543693		MSH6	-0.727664	2.50569e-10
																DYNLT3	0.294886	4.75293e-45		SPAG9	-0.311417	1.76718e-26										KIAA1715	-0.294415	0.000783446		TRIM37	-0.42396	2.96651e-10
																S1PR1	-0.491151	1.1668e-44		SYNRG	-0.465112	2.34394e-25										PPP1R1A	-0.292093	0.00086211		RFC1	-0.553751	3.58836e-10
																TSTD1	-0.702663	5.73619e-44		RPH3A	0.941166	3.07434e-25										RYBP	-0.50388	0.00138013		ARGLU1	-0.327872	3.64437e-10
																DACT1	-0.352752	6.53811e-44		SYAP1	-0.334265	5.54848e-25										PJA2	-0.386873	0.00141775		NEURL1	0.317384	4.95106e-10
																IFT57	-0.340947	2.36999e-43		SOX6	0.304478	1.36282e-24										ASPHD1	-0.252427	0.0016181		EIF3A	-0.457823	1.11716e-09
																MBTD1	-0.461307	2.4618e-43		RSBN1	-0.350104	1.55799e-24										SHD	-0.730575	0.00297207		TJP1	-0.480832	1.33983e-09
																PSD	0.326079	2.50163e-43		BICD1	-0.326146	4.38374e-24										S100A13	-0.265729	0.00737393		LAMB2	-0.298174	1.36071e-09
																PHYHIPL	-0.646277	3.12279e-43		CACNG4	-0.269778	1.16217e-23										POMC	-0.355717	0.0194819		CBX1	-0.33766	1.51328e-09
																SERINC1	-0.910493	4.72263e-43		DDIT3	-0.257594	5.48367e-23										FAM212A	-0.320648	0.0207218		SPAG9	-0.551505	2.82043e-09
																SYAP1	-0.426263	1.15431e-42		NRP1	-0.52833	4.26806e-22										CERS1	-0.338089	0.026663		ISYNA1	-0.62461	6.52357e-09
																KITLG	-0.428391	1.20559e-42		TSPAN2	0.459554	9.02426e-22										SYT4	0.674806	0.0325603		PARD6A	-0.380572	1.02977e-08
																OPLAH	-0.361353	4.53335e-42		CCND2	-0.457029	1.07912e-21										TCF7L2	-1.54658	0.0382344		AHSP	-0.272448	1.05042e-08
																PPP1R1A	-0.661653	5.85423e-42		SFRP1	-0.431253	1.12716e-21										SYT5	0.604061	0.0489617		FAM214A	-0.41804	1.09846e-08
																CDC34	-0.43212	9.19997e-42		NDUFS4	-0.312638	2.1091e-21														SDF2L1	-0.567025	1.22843e-08
																MLLT4	-0.605164	9.78921e-42		MSI2	-0.390095	6.07078e-21														SMC4	-0.620153	1.63488e-08
																ZBTB40	-0.300038	4.30774e-41		IGFBP2	0.464471	3.36053e-20														NBEA	-0.283743	1.81142e-08
																DPYSL5	-0.338213	8.76402e-41		PCMTD1	-0.295456	4.92465e-20														KAT6B	-0.265308	3.67041e-08
																C15orf59	-0.591136	4.90303e-40		LMTK2	-0.329278	1.91901e-19														DNMT3A	-0.413815	4.14129e-08
																MYT1	-0.453363	5.49595e-40		LRRN3	-0.41666	8.25322e-19														FAM13B	-0.267853	7.36379e-08
																ISYNA1	-0.708511	9.18335e-40		CENPF	-0.250693	1.83978e-18														TEX9	-0.447345	9.86061e-08
																MAP2	-0.670237	1.25336e-39		S100A13	-0.289659	5.09034e-18														PRC1	-0.450954	1.02684e-07
																KRCC1	-0.786308	4.80293e-39		RAB3IP	-0.331945	6.67512e-18														BACE2	-0.25094	1.4119e-07
																CENPI	-0.275859	3.23998e-38		CDK14	-0.381907	8.97381e-18														GAMT	-0.787807	1.8357e-07
																ENAH	-1.01952	1.23894e-37		SNAP25	0.933396	2.62639e-17														POLE2	-0.352576	2.17991e-07
																PMPCA	-0.302981	1.25432e-37		HEXB	-0.363187	2.70466e-17														GAD1	0.283734	9.17233e-07
																NUDT14	-0.295134	1.63595e-37		NXPH2	0.441018	4.62527e-17														ARID5B	-0.49737	9.39613e-07
																SLC45A1	-0.266321	2.14117e-37		NR2C2	-0.27273	1.99107e-16														NCAPG	-0.373764	1.11558e-06
																SST	-0.57642	4.22467e-37		FAM65B	0.472897	4.40095e-15														MCM3	-0.336376	1.624e-06
																SLC9A8	-0.270979	6.40401e-37		NUAK1	-0.361228	7.40259e-15														BAZ2B	-0.823552	1.86445e-06
																AKAP11	-0.363986	7.57445e-37		EIF3A	-0.319376	1.3777e-14														CXADR	-0.773978	2.50554e-06
																SFRP1	-0.427856	1.49919e-36		MEF2C	0.971944	1.40063e-14														CCK	0.352083	2.85354e-06
																DIRAS3	-0.336592	2.22385e-36		CCND1	-0.388016	6.53373e-13														STK17A	-0.279969	4.98519e-06
																BTG2	-0.584597	2.3223e-36		IGFBP5	0.268198	6.8758e-13														PHACTR3	0.277344	7.36063e-06
																ARHGAP32	-0.535417	4.11855e-36		SLC1A6	-0.290867	1.81907e-12														ZMIZ1	-0.46161	7.84294e-06
																RUFY1	-0.569755	4.25857e-36		DIRAS3	-0.515252	4.57687e-12														ATP1B2	0.745953	9.20512e-06
																TTLL7	-0.440096	8.66446e-36		AK9	-0.254157	5.17891e-12														PARD3B	-0.329285	1.74319e-05
																NBEA	-0.757373	4.28792e-35		RFC1	-0.295355	9.30602e-12														C9orf78	-0.759287	2.00196e-05
																ZNF608	-0.363674	4.36807e-35		CSTF3	-0.2727	1.01125e-11														IDNK	-0.271942	2.44223e-05
																LINGO1	-0.461705	1.02396e-34		HMGCR	-0.432314	1.18332e-11														PSD	0.290284	2.51986e-05
																TRMT10B	-0.26358	1.37773e-34		ARRDC3	-0.631538	1.56358e-11														EIF4ENIF1	-0.290677	2.53165e-05
																TMF1	-0.906869	2.24264e-34		PJA2	-0.349026	3.85848e-11														RAB13	0.345093	2.85387e-05
																ABRACL	-0.780317	2.38455e-34		CTDSPL2	-0.327043	1.2133e-10														TFRC	-0.257059	4.25761e-05
																DCP2	-0.48286	2.5406e-34		SCG3	0.413035	4.8857e-10														POC1A	-0.3124	7.06521e-05
																GEMIN5	-0.379465	3.13027e-34		KIAA1715	-0.306457	1.00871e-09														ZNRF3	-0.398107	7.12219e-05
																MTMR3	-0.467673	4.21981e-34		CXADR	-0.317984	1.45282e-09														RNASEH2A	-0.444664	7.85951e-05
																FAM214A	-0.452628	8.04906e-34		STK17A	-0.253532	1.79583e-09														PEX1	-0.32951	0.000118725
																MYO1B	-0.905347	1.42353e-33		ST18	-0.461474	2.72997e-09														BTBD9	-0.668078	0.000326691
																MAP1A	-0.411262	1.87523e-33		ASXL3	-0.741392	3.21114e-09														TSTD1	-0.952335	0.000346239
																MKI67	-0.718573	3.86329e-32		PHYHIPL	-0.386264	6.27897e-09														CTTNBP2	-0.324771	0.00039039
																RBFOX1	-0.397004	1.75036e-31		KIAA1107	-0.60891	8.40484e-09														MED28	-0.428465	0.000426607
																AKAP7	-0.524478	3.87314e-31		KIF3B	-0.328336	2.00048e-08														VCAN	-0.316579	0.000439404
																FST	-0.358134	3.31116e-30		CPE	-0.641314	2.11148e-08														MEF2C	0.430852	0.000544316
																C11orf49	-0.310329	9.55988e-30		SPAST	-0.79108	3.12248e-08														RFC4	-0.752705	0.000603575
																DDIT3	-0.250488	1.26506e-29		IFT57	-0.300699	3.29467e-08														EPB41L2	-0.511369	0.000877256
																RBFOX2	-0.580817	2.20091e-29		AMER1	-0.303128	8.29151e-08														PPAP2B	-0.280789	0.00108096
																EXOC8	-0.254798	2.79838e-29		C9orf78	-0.537633	1.34822e-07														SELM	0.385688	0.00167868
																MYO18A	-0.315621	2.91521e-29		ARHGDIG	-0.359783	4.02214e-07														PSTK	-0.321399	0.00167918
																NRP1	-0.41701	4.22288e-29		EPG5	-0.267244	6.39758e-07														MRPL54	-0.984729	0.00201322
																NEURL1	0.365645	5.9492e-29		GDPD5	-0.750832	1.12669e-06														TPGS1	-0.89815	0.00253948
																STMN2	0.375252	6.81987e-29		FAT4	-0.405293	2.13881e-06														DKK3	-0.252431	0.00272238
																EIF2S1	-0.606321	1.25848e-28		SLAIN1	0.406176	3.09557e-06														ZNF35	-0.267485	0.00294167
																NIM1K	-0.333713	1.93096e-28		STOX2	-0.319014	7.77963e-06														GPM6A	0.336081	0.00305818
																APOE	0.678343	2.12299e-28		ATP1B1	-0.399482	8.33907e-06														CRBN	-0.393494	0.00475416
																GNG8	-0.431254	2.25835e-28		ZFHX4	-0.833965	1.03249e-05														ENAH	-0.704347	0.00691549
																PPP1R14C	0.349848	2.53228e-28		CYP51A1	-0.438399	1.25249e-05														DDX25	-0.370012	0.00803905
																RIC3	-0.39382	4.26857e-28		SHD	-0.771261	1.27062e-05														DUSP23	-0.268034	0.00891478
																TCF4	0.350138	1.72113e-27		ARID4A	0.405453	4.59645e-05														FSTL1	-0.29413	0.00996202
																S100A10	0.548473	7.58833e-27		DNAJA4	-0.279682	0.000271747														CCNB2	-0.609477	0.0102234
																SYT16	-0.871157	7.62607e-27		C15orf59	-0.412793	0.000335424														SYNE2	-0.806494	0.011559
																GPCPD1	-0.278916	1.56651e-26		AKAP9	0.406943	0.000353034														SALL1	-0.250652	0.016575
																SLC4A3	-0.253624	1.70997e-26		AKAP6	-0.290317	0.000557837														ZEB1	-0.399186	0.0197005
																MAGI2	-0.339964	5.71112e-26		HNRNPU	0.362007	0.000628314														NREP	0.490264	0.0228263
																PEG3	-0.314999	1.39016e-25		SERPINI1	-0.263143	0.000782413														FKBP4	-0.604428	0.0314555
																SCG3	-0.444147	1.74239e-25		POLR2F	-0.845606	0.000864365														SYNE1	-0.258946	0.0322604
																DYNC1LI1	-0.839541	3.13248e-25		GRIPAP1	-0.535806	0.00129866
																DNMT3A	-0.313082	5.19343e-25		ZFAND5	-0.807269	0.00140678
																CYP51A1	-0.492127	7.06529e-25		MYO1B	-0.437577	0.00243456
																SPARCL1	0.2727	2.53715e-24		NETO2	-0.737372	0.00335829
																KIAA0922	-0.567281	2.70824e-24		EXOC8	-0.298688	0.00569203
																DZIP1	-0.325104	1.47625e-23		FNBP1L	0.498216	0.0156674
																TMEM57	-1.11701	2.03402e-23		CLSTN3	-0.306384	0.0499622
																TMEM169	-0.387512	2.09255e-23
																CCDC112	-0.684619	2.76173e-23
																ZNF512B	-0.314354	1.2326e-22
																HNRNPUL1	-0.354828	3.1669e-22
																GMFG	0.324879	2.75222e-21
																FAM212A	-0.420151	3.96783e-21
																CSTF3	-0.447105	4.65998e-21
																NNAT	0.51103	6.06536e-21
																MLH3	-0.413091	7.17776e-21
																HMGCR	-0.721313	7.37784e-21
																ZFPM2	-0.725744	8.94516e-21
																ORC4	-0.569932	1.77626e-20
																GALNT11	-0.476162	7.1286e-20
																BLVRB	0.296701	1.47604e-19
																SMG7	-0.437797	2.59057e-19
																PPFIA3	-0.427727	4.02718e-19
																PCP4	0.585932	1.00954e-18
																SNCB	0.499108	2.53978e-18
																NPY	0.838911	3.8863e-18
																SYNE2	-1.02429	6.30404e-18
																DBI	0.340779	1.09198e-17
																CTTNBP2	-0.949426	1.54279e-17
																SCML2	-0.515936	1.59396e-17
																SERPINE2	-0.319835	1.97901e-17
																L3MBTL3	-0.275647	2.75027e-17
																CENPE	-0.394721	3.11102e-17
																FAT4	-0.591133	4.1103e-17
																NME7	-0.285022	4.2119e-17
																ST8SIA4	-0.328733	6.74553e-17
																ZFHX3	-1.48398	8.39276e-17
																GP1BB	-0.288045	1.03173e-16
																LINS	-0.280657	1.10744e-16
																NCAPD2	-0.287128	2.31348e-16
																SSX2IP	-0.362654	2.64041e-16
																NTHL1	-0.275118	2.7181e-16
																LIMCH1	-0.39488	5.16787e-16
																NFIB	0.45516	6.14799e-16
																PTCD3	-0.292184	6.79115e-16
																VMO1	-0.345859	1.05024e-15
																ZNF35	-0.599299	1.41672e-15
																SNX16	-0.277259	5.93791e-15
																SHD	-0.875149	6.80562e-15
																TERF2IP	-0.53242	9.43603e-15
																KIF3B	-0.301294	1.01561e-14
																ARHGDIG	-0.745195	2.20499e-14
																ANKZF1	-0.285994	2.94774e-14
																RND3	-0.383981	4.90348e-14
																WLS	-1.15037	5.94072e-14
																SNAP91	-0.440165	1.35873e-13
																TCOF1	-0.353102	1.6825e-13
																PENK	0.43299	2.8576e-13
																SLITRK1	-0.437405	4.33116e-13
																BICD1	-0.485969	8.26579e-13
																CCAR2	-0.332824	2.19034e-12
																APLP1	-0.448892	2.6064e-12
																NUAK1	-0.368289	3.0277e-12
																CELF4	-0.26463	1.19096e-11
																U2AF2	-0.290453	2.2763e-11
																AKAP6	-0.338914	3.67078e-11
																KIAA1715	-0.542248	6.81605e-11
																ST18	-0.423617	8.74841e-11
																EGR1	-0.58819	1.46301e-10
																LRRC6	-0.455026	3.71769e-10
																GDPD5	-0.844811	7.68744e-10
																PSMG4	-0.722529	2.36738e-09
																PHF6	-0.614161	2.52733e-09
																PGM2L1	-0.358307	4.62725e-09
																LTC4S	-0.254041	1.80628e-08
																REXO2	-0.356483	1.37241e-07
																OGFRL1	-0.255002	1.43e-07
																DHX38	-0.403762	1.79001e-07
																FER	-0.678257	1.80975e-07
																CPT1C	-0.562805	4.68492e-07
																DCLK2	-0.479698	4.71213e-07
																CHL1	-0.680007	1.20141e-06
																IGSF21	-1.01834	3.07082e-06
																MAP1B	0.428536	3.41788e-06
																TRPC1	-0.283167	5.33031e-06
																APP	-0.546666	6.40211e-06
																ZBTB18	0.377419	1.14273e-05
																JAG1	-0.337401	1.30805e-05
																TTC28	-0.28527	1.34986e-05
																ARID4A	-0.418716	1.37724e-05
																EDC3	-0.348564	3.0216e-05
																TBC1D19	-0.276357	4.24157e-05
																NELL2	-0.427607	4.271e-05
																BAALC	0.337251	4.62025e-05
																DCTN2	-0.274717	0.000121349
																LSR	-0.317036	0.000123447
																S100A6	0.662207	0.000188254
																C18orf8	-0.28254	0.000210733
																PAK7	-0.271007	0.000230565
																GARNL3	-0.300509	0.000437038
																ARID1B	-0.401372	0.00224259
																GAD2	-0.596992	0.00337374
																LMTK2	-0.425364	0.00486758
																KIDINS220	-0.649756	0.00748331
																KIAA0907	-0.259229	0.00772895
																KIAA0586	-0.386163	0.00850613
																DHDDS	0.558297	0.0121526
																NDUFS4	-0.639672	0.0157374
																INO80D	-0.300727	0.038211
																TMEM200A	-0.280687	0.0473881
[truncated: 20 more columns]

## Sheet: Table S9
DEG Name	DEG ID	Cell cluster	Chr-DEG	Start-DEG	End-DEG	Length-DEG	Type of peaks	Chr-peak	Start-peak	End-peak	Histone modification marks	Width-peak	Annotation-peak	Annotation-peak
APOD	ENSG00000189058	Astro1	3	195568705	195583940	15236	functional peaks from developing human brain	3	195580305	195582154	H3K27ac and H3K4me2	1850	Promoter	(1-2kb)
APOD	ENSG00000189058	Astro1	3	195568705	195583940	15236	primate-specific peaks	3	195580305	195581893	H3K27ac and H3K4me2	1589	Promoter	(2-3kb)
APOD	ENSG00000189058	Astro1	3	195570591	195584033	13443	primate-specific peaks	3	195587499	195587779	H3K27ac	281	Promoter	(3-4kb)
ARAP2	ENSG00000047365	Astro1	4	36066004	36244514	178511	functional peaks from developing human brain	4	36243204	36245428	H3K27ac and H3K4me2	2225	Promoter	(<=1kb)
ARAP2	ENSG00000047365	Astro1	4	36209375	36210745	1371	primate-specific peaks	4	36213722	36214644	H3K4me2	923	Promoter	(2-3kb)
ARAP2	ENSG00000047365	Astro1	4	36068206	36161500	93295	primate-specific peaks	4	36164649	36165628	H3K27ac and H3K4me2	980	Promoter	(3-4kb)
ATCAY	ENSG00000167654	Astro1	19	3879864	3905595	25732	functional peaks from developing human brain	19	3879678	3882927	H3K27ac and H3K4me2	3250	Promoter	(<=1kb)
ATCAY	ENSG00000167654	Astro1	19	3880685	3928082	47398	primate-specific peaks	19	3881522	3882883	H3K27ac and H3K4me2	1362	Promoter	(<=1kb)
ATP1B2	ENSG00000129244	Astro1	17	7650926	7657770	6845	functional peaks from developing human brain	17	7649833	7658082	H3K27ac and H3K4me2	8250	Promoter	(<=1kb)
C1QB	ENSG00000173369	Astro1	1	22653189	22661316	8128	functional peaks from developing human brain	1	22652908	22653407	H3K27ac	500	Promoter	(<=1kb)
C1QB	ENSG00000173369	Astro1	1	22653189	22661316	8128	human-specific peaks	1	22652908	22653333	H3K27ac	426	Promoter	(<=1kb)
C1QB	ENSG00000173369	Astro1	1	22653189	22661316	8128	primate-specific peaks	1	22652908	22653333	H3K27ac	426	Promoter	(<=1kb)
CCK	ENSG00000187094	Astro1	3	42257825	42264903	7079	functional peaks from developing human brain	3	42262859	42266083	H3K27ac and H3K4me2	3225	Promoter	(<=1kb)
CELF4	ENSG00000101489	Astro1	18	37243040	37565798	322759	functional peaks from developing human brain	18	37558788	37569862	H3K27ac and H3K4me2	11075	Promoter	(<=1kb)
CELF4	ENSG00000101489	Astro1	18	37245004	37264754	19751	functional peaks from developing human brain	18	37265538	37266887	H3K27ac	1350	Promoter	(<=1kb)
CELF4	ENSG00000101489	Astro1	18	37244614	37485576	240963	functional peaks from developing human brain	18	37482563	37488087	H3K27ac and H3K4me2	5525	Promoter	(<=1kb)
CELF4	ENSG00000101489	Astro1	18	37274865	37486034	211170	functional peaks from developing human brain	18	37488663	37492487	H3K27ac and H3K4me2	3825	Promoter	(2-3kb)
CELF4	ENSG00000101489	Astro1	18	37244834	37253981	9148	functional peaks from developing human brain	18	37258438	37258937	H3K27ac	500	Promoter	(4-5kb)
CELF4	ENSG00000101489	Astro1	18	37244834	37253981	9148	functional peaks from developing human brain	18	37252588	37255287	H3K27ac and H3K4me2	2700	Promoter	(<=1kb)
CELF4	ENSG00000101489	Astro1	18	37244614	37485576	240963	functional peaks from developing human brain	18	37481388	37481962	H3K27ac and H3K4me2	575	Promoter	(3-4kb)
CELF4	ENSG00000101489	Astro1	18	37244614	37485576	240963	human-specific peaks	18	37481388	37481962	H3K27ac and H3K4me2	575	Promoter	(3-4kb)
CELF4	ENSG00000101489	Astro1	18	37245004	37264754	19751	human-specific peaks	18	37265556	37266887	H3K27ac	1332	Promoter	(<=1kb)
CELF4	ENSG00000101489	Astro1	18	37245004	37264754	19751	primate-specific peaks	18	37259268	37262065	H3K27ac and H3K4me2	2798	Promoter	(2-3kb)
CELF4	ENSG00000101489	Astro1	18	37244834	37253981	9148	primate-specific peaks	18	37257223	37259117	H3K27ac and H3K4me2	1895	Promoter	(3-4kb)
CELF4	ENSG00000101489	Astro1	18	37245004	37264754	19751	primate-specific peaks	18	37265556	37266887	H3K27ac	1332	Promoter	(<=1kb)
CELF4	ENSG00000101489	Astro1	18	37244614	37485576	240963	primate-specific peaks	18	37481388	37481962	H3K27ac and H3K4me2	575	Promoter	(3-4kb)
CNOT11	ENSG00000158435	Astro1	2	101252886	101270316	17431	functional peaks from developing human brain	2	101251564	101255188	H3K27ac and H3K4me2	3625	Promoter	(<=1kb)
CRABP1	ENSG00000166426	Astro1	15	78347821	78348221	401	functional peaks from developing human brain	15	78348009	78348908	H3K27ac and H3K4me2	900	Promoter	(<=1kb)
CRABP1	ENSG00000166426	Astro1	15	78340353	78348225	7873	functional peaks from developing human brain	15	78337684	78338058	H3K27ac	375	Promoter	(2-3kb)
CRABP1	ENSG00000166426	Astro1	15	78340353	78348225	7873	functional peaks from developing human brain	15	78339209	78345708	H3K27ac and H3K4me2	6500	Promoter	(<=1kb)
CRABP1	ENSG00000166426	Astro1	15	78347821	78348221	401	human-specific peaks	15	78348009	78348908	H3K27ac and H3K4me2	900	Promoter	(<=1kb)
CRABP1	ENSG00000166426	Astro1	15	78340353	78348225	7873	human-specific peaks	15	78337989	78338058	H3K27ac	70	Promoter	(2-3kb)
CRABP1	ENSG00000166426	Astro1	15	78340353	78348225	7873	primate-specific peaks	15	78337989	78338058	H3K27ac	70	Promoter	(2-3kb)
CRABP1	ENSG00000166426	Astro1	15	78347821	78348221	401	primate-specific peaks	15	78348009	78348908	H3K27ac and H3K4me2	900	Promoter	(<=1kb)
DBI	ENSG00000155368	Astro1	2	119366921	119372560	5640	functional peaks from developing human brain	2	119364975	119369199	H3K27ac and H3K4me2	4225	Promoter	(<=1kb)
DBI	ENSG00000155368	Astro1	2	119370217	119372500	2284	functional peaks from developing human brain	2	119370750	119372349	H3K27ac and H3K4me2	1600	Promoter	(<=1kb)
DEAF1	ENSG00000177030	Astro1	11	644233	695222	50990	functional peaks from developing human brain	11	692151	697550	H3K27ac and H3K4me2	5400	Promoter	(<=1kb)
DEAF1	ENSG00000177030	Astro1	11	686932	706715	19784	functional peaks from developing human brain	11	705626	707575	H3K27ac and H3K4me2	1950	Promoter	(<=1kb)
DEAF1	ENSG00000177030	Astro1	11	674372	678779	4408	primate-specific peaks	11	674203	674836	H3K27ac and H3K4me2	634	Promoter	(3-4kb)
DLL3	ENSG00000090932	Astro1	19	39498968	39508481	9514	functional peaks from developing human brain	19	39502211	39503610	H3K27ac and H3K4me2	1400	Promoter	(3-4kb)
DLL3	ENSG00000090932	Astro1	19	39498895	39505653	6759	functional peaks from developing human brain	19	39497311	39500760	H3K27ac and H3K4me2	3450	Promoter	(<=1kb)
EGFR	ENSG00000146648	Astro1	7	55109723	55146724	37002	functional peaks from developing human brain	7	55104358	55105057	H3K27ac and H3K4me2	700	Promoter	(4-5kb)
EGFR	ENSG00000146648	Astro1	7	55019017	55211628	192612	functional peaks from developing human brain	7	55017908	55021157	H3K27ac and H3K4me2	3250	Promoter	(<=1kb)
EGFR	ENSG00000146648	Astro1	7	55109723	55146724	37002	functional peaks from developing human brain	7	55113508	55114332	H3K27ac	825	Promoter	(3-4kb)
EGFR	ENSG00000146648	Astro1	7	55109723	55146724	37002	functional peaks from developing human brain	7	55106258	55106732	H3K27ac	475	Promoter	(2-3kb)
EGFR	ENSG00000146648	Astro1	7	55152337	55207337	55001	functional peaks from developing human brain	7	55156733	55158282	H3K27ac and H3K4me2	1550	Promoter	(4-5kb)
EGFR	ENSG00000146648	Astro1	7	55109723	55146724	37002	functional peaks from developing human brain	7	55109233	55112582	H3K27ac and H3K4me2	3350	Promoter	(<=1kb)
EGFR	ENSG00000146648	Astro1	7	55109723	55146724	37002	human-specific peaks	7	55106653	55106732	H3K27ac	80	Promoter	(2-3kb)
EGFR	ENSG00000146648	Astro1	7	55152337	55207337	55001	human-specific peaks	7	55156733	55158282	H3K27ac and H3K4me2	1550	Promoter	(4-5kb)
EGFR	ENSG00000146648	Astro1	7	55152337	55207337	55001	primate-specific peaks	7	55150661	55150862	H3K27ac and H3K4me2	202	Promoter	(1-2kb)
EGFR	ENSG00000146648	Astro1	7	55152337	55207337	55001	primate-specific peaks	7	55156733	55158282	H3K27ac and H3K4me2	1550	Promoter	(4-5kb)
EGFR	ENSG00000146648	Astro1	7	55109723	55146724	37002	primate-specific peaks	7	55103952	55105582	H3K27ac and H3K4me2	1631	Promoter	(4-5kb)
EGFR	ENSG00000146648	Astro1	7	55152337	55207337	55001	primate-specific peaks	7	55146766	55147579	H3K27ac	814	Promoter	(4-5kb)
EGFR	ENSG00000146648	Astro1	7	55109723	55146724	37002	primate-specific peaks	7	55106653	55106732	H3K27ac	80	Promoter	(2-3kb)
EGFR	ENSG00000146648	Astro1	7	55109723	55146724	37002	primate-specific peaks	7	55113508	55114262	H3K27ac	755	Promoter	(3-4kb)
HOPX	ENSG00000171476	Astro1	4	56647988	56681899	33912	functional peaks from developing human brain	4	56677210	56682834	H3K27ac and H3K4me2	5625	Promoter	(<=1kb)
HOPX	ENSG00000171476	Astro1	4	56647998	56656304	8307	functional peaks from developing human brain	4	56653460	56657284	H3K27ac and H3K4me2	3825	Promoter	(<=1kb)
HOPX	ENSG00000171476	Astro1	4	56647988	56681899	33912	primate-specific peaks	4	56685149	56685531	H3K27ac	383	Promoter	(3-4kb)
KCNA3	ENSG00000177272	Astro1	1	110672465	110674940	2476	functional peaks from developing human brain	1	110668229	110676228	H3K27ac and H3K4me2	8000	Promoter	(<=1kb)
KCNH7	ENSG00000184611	Astro1	2	162371407	162838767	467361	functional peaks from developing human brain	2	162836066	162841065	H3K27ac and H3K4me2	5000	Promoter	(<=1kb)
KCNH7	ENSG00000184611	Astro1	2	162501985	162528360	26376	functional peaks from developing human brain	2	162532041	162532740	H3K27ac and H3K4me2	700	Promoter	(3-4kb)
KCNH7	ENSG00000184611	Astro1	2	162501985	162528360	26376	human-specific peaks	2	162532041	162532740	H3K27ac and H3K4me2	700	Promoter	(3-4kb)
KCNH7	ENSG00000184611	Astro1	2	162501985	162528360	26376	primate-specific peaks	2	162532041	162532740	H3K27ac and H3K4me2	700	Promoter	(3-4kb)
KCNH7	ENSG00000184611	Astro1	2	162501985	162528360	26376	primate-specific peaks	2	162524790	162527839	H3K27ac and H3K4me2	3050	Promoter	(<=1kb)
MBP	ENSG00000197971	Astro1	18	77066312	77127712	61401	functional peaks from developing human brain	18	77124295	77125044	H3K27ac and H3K4me2	750	Promoter	(2-3kb)
MBP	ENSG00000197971	Astro1	18	76978833	77132783	153951	functional peaks from developing human brain	18	77130795	77134044	H3K27ac and H3K4me2	3250	Promoter	(<=1kb)
MBP	ENSG00000197971	Astro1	18	76984795	77087582	102788	functional peaks from developing human brain	18	77083870	77085169	H3K27ac and H3K4me2	1300	Promoter	(2-3kb)
MBP	ENSG00000197971	Astro1	18	77017119	77133683	116565	functional peaks from developing human brain	18	77137720	77138244	H3K27ac	525	Promoter	(4-5kb)
MBP	ENSG00000197971	Astro1	18	76978827	77017095	38269	functional peaks from developing human brain	18	77016870	77017594	H3K27ac	725	Promoter	(<=1kb)
MBP	ENSG00000197971	Astro1	18	76980235	77017000	36766	functional peaks from developing human brain	18	77013595	77014594	H3K27ac and H3K4me2	1000	Promoter	(2-3kb)
MBP	ENSG00000197971	Astro1	18	76989979	77017778	27800	functional peaks from developing human brain	18	77021970	77022469	H3K27ac and H3K4me2	500	Promoter	(4-5kb)
MBP	ENSG00000197971	Astro1	18	76984795	77087582	102788	functional peaks from developing human brain	18	77086595	77092694	H3K27ac and H3K4me2	6100	Promoter	(<=1kb)
MBP	ENSG00000197971	Astro1	18	76978835	76990023	11189	functional peaks from developing human brain	18	76991395	76993519	H3K27ac and H3K4me2	2125	Promoter	(1-2kb)
MBP	ENSG00000197971	Astro1	18	76980427	77105261	124835	functional peaks from developing human brain	18	77096945	77102694	H3K27ac and H3K4me2	5750	Promoter	(2-3kb)
MBP	ENSG00000197971	Astro1	18	76980292	76985487	5196	functional peaks from developing human brain	18	76982770	76987094	H3K27ac and H3K4me2	4325	Promoter	(<=1kb)
MBP	ENSG00000197971	Astro1	18	76978834	76987956	9123	functional peaks from developing human brain	18	76988195	76988694	H3K27ac	500	Promoter	(<=1kb)
MBP	ENSG00000197971	Astro1	18	76984774	77010122	25349	functional peaks from developing human brain	18	77011920	77012869	H3K27ac	950	Promoter	(1-2kb)
MBP	ENSG00000197971	Astro1	18	76984774	77010122	25349	human-specific peaks	18	77011920	77012869	H3K27ac	950	Promoter	(1-2kb)
MBP	ENSG00000197971	Astro1	18	76978835	76990023	11189	human-specific peaks	18	76991395	76993519	H3K27ac and H3K4me2	2125	Promoter	(1-2kb)
MBP	ENSG00000197971	Astro1	18	77066312	77127712	61401	human-specific peaks	18	77124295	77125044	H3K27ac and H3K4me2	750	Promoter	(2-3kb)
MBP	ENSG00000197971	Astro1	18	76984795	77087582	102788	human-specific peaks	18	77084118	77085069	H3K27ac and H3K4me2	952	Promoter	(2-3kb)
MBP	ENSG00000197971	Astro1	18	76989979	77017778	27800	human-specific peaks	18	77022099	77022448	H3K27ac and H3K4me2	350	Promoter	(4-5kb)
MBP	ENSG00000197971	Astro1	18	76980427	77105261	124835	human-specific peaks	18	77099938	77102694	H3K27ac and H3K4me2	2757	Promoter	(2-3kb)
MBP	ENSG00000197971	Astro1	18	77017119	77133683	116565	human-specific peaks	18	77137720	77138244	H3K27ac	525	Promoter	(4-5kb)
MBP	ENSG00000197971	Astro1	18	76978834	76987956	9123	human-specific peaks	18	76988196	76988694	H3K27ac	499	Promoter	(<=1kb)
MBP	ENSG00000197971	Astro1	18	76980292	76985487	5196	human-specific peaks	18	76982810	76987094	H3K27ac and H3K4me2	4285	Promoter	(<=1kb)
MBP	ENSG00000197971	Astro1	18	76989979	77017778	27800	primate-specific peaks	18	77022099	77022448	H3K27ac and H3K4me2	350	Promoter	(4-5kb)
MBP	ENSG00000197971	Astro1	18	76978835	76990023	11189	primate-specific peaks	18	76991395	76993519	H3K27ac and H3K4me2	2125	Promoter	(1-2kb)
MBP	ENSG00000197971	Astro1	18	76980292	76985487	5196	primate-specific peaks	18	76982810	76987094	H3K27ac and H3K4me2	4285	Promoter	(<=1kb)
MBP	ENSG00000197971	Astro1	18	76978834	76987956	9123	primate-specific peaks	18	76988196	76988694	H3K27ac	499	Promoter	(<=1kb)
MBP	ENSG00000197971	Astro1	18	76984795	77087582	102788	primate-specific peaks	18	77084118	77085069	H3K27ac and H3K4me2	952	Promoter	(2-3kb)
MBP	ENSG00000197971	Astro1	18	76984795	77087582	102788	primate-specific peaks	18	77085669	77092373	H3K27ac and H3K4me2	6705	Promoter	(<=1kb)
MBP	ENSG00000197971	Astro1	18	77016930	77127945	111016	primate-specific peaks	18	77127829	77128517	H3K4me2	689	Promoter	(<=1kb)
MBP	ENSG00000197971	Astro1	18	77017119	77133683	116565	primate-specific peaks	18	77137720	77138244	H3K27ac	525	Promoter	(4-5kb)
MBP	ENSG00000197971	Astro1	18	76988321	77009900	21580	primate-specific peaks	18	77007848	77010047	H3K27ac and H3K4me2	2200	Promoter	(<=1kb)
MBP	ENSG00000197971	Astro1	18	76984774	77010122	25349	primate-specific peaks	18	77011920	77012869	H3K27ac	950	Promoter	(1-2kb)
MBP	ENSG00000197971	Astro1	18	77066312	77127712	61401	primate-specific peaks	18	77124295	77125044	H3K27ac and H3K4me2	750	Promoter	(2-3kb)
MBP	ENSG00000197971	Astro1	18	76980427	77105261	124835	primate-specific peaks	18	77099938	77102694	H3K27ac and H3K4me2	2757	Promoter	(2-3kb)
MLC1	ENSG00000100427	Astro1	22	50070542	50074684	4143	functional peaks from developing human brain	22	50073747	50077971	H3K27ac and H3K4me2	4225	Promoter	(<=1kb)
MLC1	ENSG00000100427	Astro1	22	50059391	50085354	25964	functional peaks from developing human brain	22	50079672	50088346	H3K27ac and H3K4me2	8675	Promoter	(<=1kb)
MLC1	ENSG00000100427	Astro1	22	50070542	50074684	4143	primate-specific peaks	22	50074051	50077544	H3K27ac and H3K4me2	3494	Promoter	(<=1kb)
MSRA	ENSG00000175806	Astro1	8	10095727	10428889	333163	functional peaks from developing human brain	8	10098516	10100940	H3K27ac and H3K4me2	2425	Promoter	(2-3kb)
MSRA	ENSG00000175806	Astro1	8	10095551	10319891	224341	functional peaks from developing human brain	8	10094842	10096865	H3K27ac and H3K4me2	2024	Promoter	(<=1kb)
MSRA	ENSG00000175806	Astro1	8	10301535	10353963	52429	functional peaks from developing human brain	8	10300316	10303890	H3K27ac and H3K4me2	3575	Promoter	(<=1kb)
MSRA	ENSG00000175806	Astro1	8	10058970	10250917	191948	functional peaks from developing human brain	8	10063416	10063990	H3K27ac and H3K4me2	575	Promoter	(4-5kb)
MSRA	ENSG00000175806	Astro1	8	10326468	10411565	85098	functional peaks from developing human brain	8	10324516	10325465	H3K27ac and H3K4me2	950	Promoter	(1-2kb)
MSRA	ENSG00000175806	Astro1	8	10058970	10250917	191948	functional peaks from developing human brain	8	10062066	10062215	H3K27ac and H3K4me2	150	Promoter	(3-4kb)
MSRA	ENSG00000175806	Astro1	8	10054292	10428891	374600	functional peaks from developing human brain	8	10052966	10056140	H3K27ac and H3K4me2	3175	Promoter	(<=1kb)
MSRA	ENSG00000175806	Astro1	8	10058970	10250917	191948	primate-specific peaks	8	10063416	10063990	H3K27ac and H3K4me2	575	Promoter	(4-5kb)
MYBBP1A	ENSG00000132382	Astro1	17	4538897	4555386	16490	functional peaks from developing human brain	17	4553631	4557130	H3K27ac and H3K4me2	3500	Promoter	(<=1kb)
NNAT	ENSG00000053438	Astro1	20	37521206	37523690	2485	functional peaks from developing human brain	20	37516524	37529348	H3K27ac and H3K4me2	12825	Promoter	(<=1kb)
PCP4	ENSG00000183036	Astro1	21	39867438	39929392	61955	functional peaks from developing human brain	21	39866175	39868149	H3K27ac and H3K4me2	1975	Promoter	(<=1kb)
PCP4	ENSG00000183036	Astro1	21	39867451	39929397	61947	functional peaks from developing human brain	21	39868725	39869599	H3K27ac and H3K4me2	875	Promoter	(1-2kb)
RNF157	ENSG00000141576	Astro1	17	76142465	76240289	97825	functional peaks from developing human brain	17	76238595	76242119	H3K27ac and H3K4me2	3525	Promoter	(<=1kb)
RNF157	ENSG00000141576	Astro1	17	76142633	76144734	2102	functional peaks from developing human brain	17	76147345	76148094	H3K27ac and H3K4me2	750	Promoter	(2-3kb)
RNF157	ENSG00000141576	Astro1	17	76142633	76144734	2102	human-specific peaks	17	76147345	76148067	H3K27ac and H3K4me2	723	Promoter	(2-3kb)
RNF157	ENSG00000141576	Astro1	17	76142474	76240493	98020	primate-specific peaks	17	76243829	76244627	H3K4me2	799	Promoter	(3-4kb)
RNF157	ENSG00000141576	Astro1	17	76142633	76144734	2102	primate-specific peaks	17	76147345	76148067	H3K27ac and H3K4me2	723	Promoter	(2-3kb)
SDC3	ENSG00000162512	Astro1	1	30869467	30878740	9274	functional peaks from developing human brain	1	30875354	30876078	H3K27ac and H3K4me2	725	Promoter	(2-3kb)
SDC3	ENSG00000162512	Astro1	1	30869467	30878740	9274	functional peaks from developing human brain	1	30878179	30884103	H3K27ac and H3K4me2	5925	Promoter	(<=1kb)
SDC3	ENSG00000162512	Astro1	1	30869466	30908758	39293	functional peaks from developing human brain	1	30905454	30911478	H3K27ac and H3K4me2	6025	Promoter	(<=1kb)
SDC3	ENSG00000162512	Astro1	1	30869467	30878740	9274	functional peaks from developing human brain	1	30877405	30878079	H3K27ac and H3K4me2	675	Promoter	(<=1kb)
SDC3	ENSG00000162512	Astro1	1	30869466	30908758	39293	functional peaks from developing human brain	1	30911629	30911978	H3K27ac and H3K4me2	350	Promoter	(2-3kb)
SDC3	ENSG00000162512	Astro1	1	30876767	30881429	4663	functional peaks from developing human brain	1	30885229	30889279	H3K27ac and H3K4me2	4051	Promoter	(3-4kb)
SDC3	ENSG00000162512	Astro1	1	30869466	30908758	39293	human-specific peaks	1	30911629	30911868	H3K27ac and H3K4me2	240	Promoter	(2-3kb)
SDC3	ENSG00000162512	Astro1	1	30869467	30878740	9274	human-specific peaks	1	30875367	30876078	H3K27ac and H3K4me2	712	Promoter	(2-3kb)
SDC3	ENSG00000162512	Astro1	1	30869467	30878740	9274	primate-specific peaks	1	30875354	30876078	H3K27ac and H3K4me2	725	Promoter	(2-3kb)
SDC3	ENSG00000162512	Astro1	1	30869466	30908758	39293	primate-specific peaks	1	30911629	30911868	H3K27ac and H3K4me2	240	Promoter	(2-3kb)
SLC1A2	ENSG00000110436	Astro1	11	35251205	35419558	168354	functional peaks from developing human brain	11	35417379	35421203	H3K27ac and H3K4me2	3825	Promoter	(<=1kb)
SLC1A2	ENSG00000110436	Astro1	11	35390681	35392360	1680	functional peaks from developing human brain	11	35392929	35393778	H3K27ac and H3K4me2	850	Promoter	(<=1kb)
SLC1A2	ENSG00000110436	Astro1	11	35390681	35392360	1680	functional peaks from developing human brain	11	35386979	35387728	H3K27ac and H3K4me2	750	Promoter	(4-5kb)
SLC1A2	ENSG00000110436	Astro1	11	35260239	35413796	153558	functional peaks from developing human brain	11	35414504	35416353	H3K27ac and H3K4me2	1850	Promoter	(<=1kb)
SLC1A2	ENSG00000110436	Astro1	11	35265443	35317383	51941	functional peaks from developing human brain	11	35319104	35319428	H3K27ac and H3K4me2	325	Promoter	(1-2kb)
SLC1A2	ENSG00000110436	Astro1	11	35260239	35413796	153558	functional peaks from developing human brain	11	35413229	35414303	H3K27ac and H3K4me2	1075	Promoter	(<=1kb)
SLC1A2	ENSG00000110436	Astro1	11	35292208	35360146	67939	functional peaks from developing human brain	11	35364129	35364428	H3K27ac and H3K4me2	300	Promoter	(3-4kb)
SLC1A2	ENSG00000110436	Astro1	11	35292208	35360146	67939	functional peaks from developing human brain	11	35363554	35364053	H3K27ac and H3K4me2	500	Promoter	(3-4kb)
SLC1A2	ENSG00000110436	Astro1	11	35265443	35317383	51941	primate-specific peaks	11	35318777	35319925	H3K27ac and H3K4me2	1149	Promoter	(1-2kb)
SLC1A2	ENSG00000110436	Astro1	11	35292208	35360146	67939	primate-specific peaks	11	35364129	35364428	H3K27ac and H3K4me2	300	Promoter	(3-4kb)
SLC1A2	ENSG00000110436	Astro1	11	35286816	35352360	65545	primate-specific peaks	11	35354922	35355393	H3K27ac and H3K4me2	472	Promoter	(2-3kb)
SLC1A2	ENSG00000110436	Astro1	11	35292208	35360146	67939	primate-specific peaks	11	35363503	35363771	H3K27ac and H3K4me2	269	Promoter	(3-4kb)
SLC1A2	ENSG00000110436	Astro1	11	35390681	35392360	1680	primate-specific peaks	11	35392096	35393774	H3K27ac and H3K4me2	1679	Promoter	(<=1kb)
SPR	ENSG00000116096	Astro1	2	72887382	72891753	4372	functional peaks from developing human brain	2	72886397	72888846	H3K27ac and H3K4me2	2450	Promoter	(<=1kb)
SPR	ENSG00000116096	Astro1	2	72887408	72892158	4751	primate-specific peaks	2	72892143	72901717	H3K27ac and H3K4me2	9575	Promoter	(4-5kb)
TMEM8B	ENSG00000137103	Astro1	9	35829228	35847235	18008	functional peaks from developing human brain	9	35827954	35831678	H3K27ac and H3K4me2	3725	Promoter	(<=1kb)
TULP4	ENSG00000130338	Astro1	6	158232236	158312662	80427	functional peaks from developing human brain	6	158230619	158235118	H3K27ac and H3K4me2	4500	Promoter	(<=1kb)
TULP4	ENSG00000130338	Astro1	6	158312465	158511828	199364	primate-specific peaks	6	158311488	158311617	H3K27ac	130	Promoter	(<=1kb)
TULP4	ENSG00000130338	Astro1	6	158282263	158312358	30096	primate-specific peaks	6	158279760	158280475	H3K4me2	716	Promoter	(1-2kb)
UBXN2B	ENSG00000215114	Astro1	8	58411359	58434941	23583	functional peaks from developing human brain	8	58410392	58414116	H3K27ac and H3K4me2	3725	Promoter	(<=1kb)
ZNF699	ENSG00000196110	Astro1	19	9291140	9309838	18699	functional peaks from developing human brain	19	9307650	9310824	H3K27ac and H3K4me2	3175	Promoter	(<=1kb)
ZNF699	ENSG00000196110	Astro1	19	9291140	9309838	18699	primate-specific peaks	19	9307212	9310824	H3K27ac and H3K4me2	3613	Promoter	(<=1kb)
ABL2	ENSG00000143322	Astro2	1	179099330	179229677	130348	functional peaks from developing human brain	1	179227541	179230715	H3K27ac and H3K4me2	3175	Promoter	(<=1kb)
ACHE	ENSG00000087085	Astro2	7	100889994	100895886	5893	functional peaks from developing human brain	7	100888280	100897980	H3K27ac and H3K4me2	9701	Promoter	(<=1kb)
AHI1	ENSG00000135541	Astro2	6	135283532	135497740	214209	functional peaks from developing human brain	6	135495763	135499487	H3K27ac and H3K4me2	3725	Promoter	(<=1kb)
ALAD	ENSG00000148218	Astro2	9	113386312	113401284	14973	functional peaks from developing human brain	9	113399371	113402295	H3K27ac and H3K4me2	2925	Promoter	(<=1kb)
ALPL	ENSG00000162551	Astro2	1	21551279	21578012	26734	functional peaks from developing human brain	1	21546558	21548682	H3K27ac and H3K4me2	2125	Promoter	(2-3kb)
ALPL	ENSG00000162551	Astro2	1	21574478	21578399	3922	functional peaks from developing human brain	1	21573508	21575882	H3K27ac and H3K4me2	2375	Promoter	(<=1kb)
ALPL	ENSG00000162551	Astro2	1	21570303	21577731	7429	functional peaks from developing human brain	1	21569933	21570382	H3K27ac	450	Promoter	(<=1kb)
ALPL	ENSG00000162551	Astro2	1	21570303	21577731	7429	functional peaks from developing human brain	1	21565183	21565957	H3K27ac	775	Promoter	(4-5kb)
ALPL	ENSG00000162551	Astro2	1	21509397	21564211	54815	functional peaks from developing human brain	1	21508208	21511032	H3K27ac and H3K4me2	2825	Promoter	(<=1kb)
ALPL	ENSG00000162551	Astro2	1	21570303	21577731	7429	human-specific peaks	1	21569937	21570382	H3K27ac	446	Promoter	(<=1kb)
ALPL	ENSG00000162551	Astro2	1	21551279	21578012	26734	primate-specific peaks	1	21552973	21553951	H3K27ac and H3K4me2	979	Promoter	(1-2kb)
ALPL	ENSG00000162551	Astro2	1	21570303	21577731	7429	primate-specific peaks	1	21569933	21570382	H3K27ac	450	Promoter	(<=1kb)
ALPL	ENSG00000162551	Astro2	1	21574478	21578399	3922	primate-specific peaks	1	21573508	21575882	H3K27ac and H3K4me2	2375	Promoter	(<=1kb)
AMPD2	ENSG00000116337	Astro2	1	109630638	109631500	863	functional peaks from developing human brain	1	109631279	109633678	H3K27ac and H3K4me2	2400	Promoter	(<=1kb)
AMPD2	ENSG00000116337	Astro2	1	109619504	109630406	10903	functional peaks from developing human brain	1	109618829	109625978	H3K27ac and H3K4me2	7150	Promoter	(<=1kb)
ANKS1B	ENSG00000185046	Astro2	12	98734791	99154746	419956	functional peaks from developing human brain	12	99152798	99155672	H3K27ac and H3K4me2	2875	Promoter	(<=1kb)
ANKS1B	ENSG00000185046	Astro2	12	98726457	98751436	24980	functional peaks from developing human brain	12	98750248	98751072	H3K27ac and H3K4me2	825	Promoter	(<=1kb)
ANKS1B	ENSG00000185046	Astro2	12	98735518	98745839	10322	functional peaks from developing human brain	12	98744998	98746947	H3K27ac and H3K4me2	1950	Promoter	(<=1kb)
ANKS1B	ENSG00000185046	Astro2	12	98734684	98894899	160216	functional peaks from developing human brain	12	98892398	98896172	H3K27ac and H3K4me2	3775	Promoter	(<=1kb)
ANKS1B	ENSG00000185046	Astro2	12	98735422	99984237	1248816	functional peaks from developing human brain	12	99982898	99986422	H3K27ac and H3K4me2	3525	Promoter	(<=1kb)
ANKS1B	ENSG00000185046	Astro2	12	98726457	98751436	24980	primate-specific peaks	12	98753925	98754674	H3K27ac	750	Promoter	(2-3kb)
ANKS1B	ENSG00000185046	Astro2	12	99246436	99343790	97355	primate-specific peaks	12	99343834	99344376	H3K4me2	543	Promoter	(<=1kb)
ANKS1B	ENSG00000185046	Astro2	12	99246484	99386297	139814	primate-specific peaks	12	99385616	99386788	H3K4me2	1173	Promoter	(<=1kb)
ANKS1B	ENSG00000185046	Astro2	12	98956352	99079964	123613	primate-specific peaks	12	99080243	99080389	H3K27ac	147	Promoter	(<=1kb)
ANKS1B	ENSG00000185046	Astro2	12	99048714	99053304	4591	primate-specific peaks	12	99050383	99051613	H3K27ac and H3K4me2	1231	Promoter	(1-2kb)
ANKS3	ENSG00000168096	Astro2	16	4699505	4701620	2116	primate-specific peaks	16	4701407	4701921	H3K4me2	515	Promoter	(<=1kb)
APBB1IP	ENSG00000077420	Astro2	10	26438341	26567803	129463	functional peaks from developing human brain	10	26437597	26439546	H3K27ac and H3K4me2	1950	Promoter	(<=1kb)
APBB1IP	ENSG00000077420	Astro2	10	26561943	26567226	5284	functional peaks from developing human brain	10	26566222	26568021	H3K27ac and H3K4me2	1800	Promoter	(4-5kb)
APBB1IP	ENSG00000077420	Astro2	10	26561943	26567226	5284	primate-specific peaks	10	26556470	26557729	H3K27ac and H3K4me2	1260	Promoter	(4-5kb)
APBB1IP	ENSG00000077420	Astro2	10	26561943	26567226	5284	primate-specific peaks	10	26566577	26568026	H3K27ac and H3K4me2	1450	Promoter	(4-5kb)
APP	ENSG00000142192	Astro2	21	26089511	26112083	22573	functional peaks from developing human brain	21	26113784	26119208	H3K27ac and H3K4me2	5425	Promoter	(1-2kb)
APP	ENSG00000142192	Astro2	21	25880550	26170747	290198	functional peaks from developing human brain	21	26165733	26172333	H3K27ac and H3K4me2	6601	Promoter	(<=1kb)
APP	ENSG00000142192	Astro2	21	26051160	26068338	17179	functional peaks from developing human brain	21	26070685	26071984	H3K27ac and H3K4me2	1300	Promoter	(2-3kb)
APP	ENSG00000142192	Astro2	21	26051160	26068338	17179	functional peaks from developing human brain	21	26072885	26073859	H3K27ac and H3K4me2	975	Promoter	(4-5kb)
APTX	ENSG00000137074	Astro2	9	32886601	33001608	115008	functional peaks from developing human brain	9	32999903	33002877	H3K27ac and H3K4me2	2975	Promoter	(<=1kb)
AQP4	ENSG00000171885	Astro2	18	26852043	26865707	13665	functional peaks from developing human brain	18	26862587	26866011	H3K27ac and H3K4me2	3425	Promoter	(<=1kb)
ATAD2	ENSG00000156802	Astro2	8	123319850	123396434	76585	functional peaks from developing human brain	8	123392836	123397610	H3K27ac and H3K4me2	4775	Promoter	(<=1kb)
ATAD2	ENSG00000156802	Astro2	8	123372662	123380914	8253	functional peaks from developing human brain	8	123384186	123384885	H3K27ac and H3K4me2	700	Promoter	(3-4kb)
ATAD2	ENSG00000156802	Astro2	8	123320681	123396379	75699	functional peaks from developing human brain	8	123390736	123392385	H3K27ac and H3K4me2	1650	Promoter	(3-4kb)
ATAD2	ENSG00000156802	Astro2	8	123320502	123416350	95849	primate-specific peaks	8	123412797	123413807	H3K4me2	1011	Promoter	(2-3kb)
ATAD2	ENSG00000156802	Astro2	8	123372662	123380914	8253	primate-specific peaks	8	123384371	123384661	H3K27ac and H3K4me2	291	Promoter	(3-4kb)
AUTS2	ENSG00000158321	Astro2	7	70738590	70771644	33055	functional peaks from developing human brain	7	70734165	70737714	H3K27ac and H3K4me2	3550	Promoter	(<=1kb)
AUTS2	ENSG00000158321	Astro2	7	70134536	70290554	156019	functional peaks from developing human brain	7	70131715	70134989	H3K27ac and H3K4me2	3275	Promoter	(<=1kb)
AUTS2	ENSG00000158321	Astro2	7	69643303	70194820	551518	functional peaks from developing human brain	7	69639590	69640089	H3K27ac and H3K4me2	500	Promoter	(3-4kb)
AUTS2	ENSG00000158321	Astro2	7	69967464	70134571	167108	functional peaks from developing human brain	7	69961790	69963239	H3K27ac and H3K4me2	1450	Promoter	(4-5kb)
AUTS2	ENSG00000158321	Astro2	7	69824571	70290554	465984	functional peaks from developing human brain	7	69813365	69819939	H3K27ac and H3K4me2	6575	Promoter	(4-5kb)
AUTS2	ENSG00000158321	Astro2	7	70596085	70792485	196401	functional peaks from developing human brain	7	70594815	70600364	H3K27ac and H3K4me2	5550	Promoter	(<=1kb)
AUTS2	ENSG00000158321	Astro2	7	70729139	70764794	35656	functional peaks from developing human brain	7	70726490	70726989	H3K4me2	500	Promoter	(2-3kb)
AUTS2	ENSG00000158321	Astro2	7	69643303	70194820	551518	functional peaks from developing human brain	7	69642665	69644389	H3K27ac and H3K4me2	1725	Promoter	(<=1kb)
AUTS2	ENSG00000158321	Astro2	7	70763284	70791357	28074	functional peaks from developing human brain	7	70762240	70764639	H3K27ac and H3K4me2	2400	Promoter	(<=1kb)
AUTS2	ENSG00000158321	Astro2	7	69824571	70290554	465984	functional peaks from developing human brain	7	69825490	69825989	H3K27ac and H3K4me2	500	Promoter	(<=1kb)
AUTS2	ENSG00000158321	Astro2	7	70596085	70792485	196401	functional peaks from developing human brain	7	70591315	70592139	H3K27ac and H3K4me2	825	Promoter	(3-4kb)
AUTS2	ENSG00000158321	Astro2	7	70781470	70784742	3273	functional peaks from developing human brain	7	70781865	70783189	H3K27ac and H3K4me2	1325	Promoter	(<=1kb)
AUTS2	ENSG00000158321	Astro2	7	69643303	70194820	551518	functional peaks from developing human brain	7	69647390	69647839	H3K27ac	450	Promoter	(4-5kb)
AUTS2	ENSG00000158321	Astro2	7	70763284	70791357	28074	functional peaks from developing human brain	7	70759165	70759539	H3K27ac and H3K4me2	375	Promoter	(3-4kb)
AUTS2	ENSG00000158321	Astro2	7	70729139	70764794	35656	functional peaks from developing human brain	7	70728190	70729739	H3K27ac and H3K4me2	1550	Promoter	(<=1kb)
AUTS2	ENSG00000158321	Astro2	7	70771447	70786013	14567	functional peaks from developing human brain	7	70771015	70780089	H3K27ac and H3K4me2	9075	Promoter	(<=1kb)
AUTS2	ENSG00000158321	Astro2	7	69824571	70290554	465984	functional peaks from developing human brain	7	69822815	69823964	H3K27ac and H3K4me2	1150	Promoter	(<=1kb)
AUTS2	ENSG00000158321	Astro2	7	69967464	70134571	167108	functional peaks from developing human brain	7	69966815	69968289	H3K27ac and H3K4me2	1475	Promoter	(<=1kb)
AUTS2	ENSG00000158321	Astro2	7	70694058	70791126	97069	functional peaks from developing human brain	7	70692716	70705439	H3K27ac and H3K4me2	12724	Promoter	(<=1kb)
AUTS2	ENSG00000158321	Astro2	7	69598296	70792867	1194572	functional peaks from developing human brain	7	69596465	69603639	H3K27ac and H3K4me2	7175	Promoter	(<=1kb)
AUTS2	ENSG00000158321	Astro2	7	69643303	70194820	551518	human-specific peaks	7	69647680	69647839	H3K27ac	160	Promoter	(4-5kb)
AUTS2	ENSG00000158321	Astro2	7	70781470	70784742	3273	primate-specific peaks	7	70782377	70783189	H3K27ac and H3K4me2	813	Promoter	(<=1kb)
AUTS2	ENSG00000158321	Astro2	7	70729139	70764794	35656	primate-specific peaks	7	70732763	70732895	H3K4me2	133	Promoter	(3-4kb)
AUTS2	ENSG00000158321	Astro2	7	70729139	70764794	35656	primate-specific peaks	7	70717823	70729558	H3K27ac and H3K4me2	11736	Promoter	(<=1kb)
AUTS2	ENSG00000158321	Astro2	7	69824571	70290554	465984	primate-specific peaks	7	69822815	69823964	H3K27ac and H3K4me2	1150	Promoter	(<=1kb)
AUTS2	ENSG00000158321	Astro2	7	70596085	70792485	196401	primate-specific peaks	7	70591315	70592029	H3K27ac and H3K4me2	715	Promoter	(4-5kb)
AUTS2	ENSG00000158321	Astro2	7	69643303	70194820	551518	primate-specific peaks	7	69639590	69641336	H3K27ac and H3K4me2	1747	Promoter	(1-2kb)
AUTS2	ENSG00000158321	Astro2	7	69643303	70194820	551518	primate-specific peaks	7	69643264	69644389	H3K27ac and H3K4me2	1126	Promoter	(<=1kb)
AUTS2	ENSG00000158321	Astro2	7	70763284	70791357	28074	primate-specific peaks	7	70762757	70764964	H3K27ac and H3K4me2	2208	Promoter	(<=1kb)
AUTS2	ENSG00000158321	Astro2	7	70786921	70790013	3093	primate-specific peaks	7	70788746	70789291	H3K27ac and H3K4me2	546	Promoter	(1-2kb)
AUTS2	ENSG00000158321	Astro2	7	70316916	70437837	120922	primate-specific peaks	7	70318512	70319020	H3K27ac and H3K4me2	509	Promoter	(1-2kb)
AUTS2	ENSG00000158321	Astro2	7	69643303	70194820	551518	primate-specific peaks	7	69647680	69647839	H3K27ac	160	Promoter	(4-5kb)
AUTS2	ENSG00000158321	Astro2	7	70738590	70771644	33055	primate-specific peaks	7	70734165	70747088	H3K27ac and H3K4me2	12924	Promoter	(<=1kb)
AUTS2	ENSG00000158321	Astro2	7	70763284	70791357	28074	primate-specific peaks	7	70759165	70759539	H3K27ac and H3K4me2	375	Promoter	(3-4kb)
BACE2	ENSG00000182240	Astro2	21	41167801	41276597	108797	functional peaks from developing human brain	21	41166499	41171823	H3K27ac and H3K4me2	5325	Promoter	(<=1kb)
BACE2	ENSG00000182240	Astro2	21	41236628	41257326	20699	functional peaks from developing human brain	21	41233524	41234623	H3K27ac and H3K4me2	1100	Promoter	(2-3kb)
BACE2	ENSG00000182240	Astro2	21	41241745	41275624	33880	functional peaks from developing human brain	21	41242149	41242673	H3K27ac	525	Promoter	(<=1kb)
BACE2	ENSG00000182240	Astro2	21	41230118	41276597	46480	functional peaks from developing human brain	21	41232299	41232823	H3K27ac	525	Promoter	(2-3kb)
BACE2	ENSG00000182240	Astro2	21	41241745	41275624	33880	functional peaks from developing human brain	21	41241024	41241623	H3K27ac and H3K4me2	600	Promoter	(<=1kb)
BACE2	ENSG00000182240	Astro2	21	41241745	41275624	33880	human-specific peaks	21	41241024	41241612	H3K27ac and H3K4me2	589	Promoter	(<=1kb)
BACE2	ENSG00000182240	Astro2	21	41241745	41275624	33880	human-specific peaks	21	41242149	41242673	H3K27ac	525	Promoter	(<=1kb)
BACE2	ENSG00000182240	Astro2	21	41230118	41276597	46480	human-specific peaks	21	41232310	41232451	H3K27ac	142	Promoter	(2-3kb)
BACE2	ENSG00000182240	Astro2	21	41236628	41257326	20699	primate-specific peaks	21	41233524	41234914	H3K27ac and H3K4me2	1391	Promoter	(1-2kb)
BACE2	ENSG00000182240	Astro2	21	41225476	41241839	16364	primate-specific peaks	21	41225432	41226157	H3K27ac and H3K4me2	726	Promoter	(<=1kb)
BACE2	ENSG00000182240	Astro2	21	41230118	41276597	46480	primate-specific peaks	21	41232310	41232451	H3K27ac	142	Promoter	(2-3kb)
BACE2	ENSG00000182240	Astro2	21	41241745	41275624	33880	primate-specific peaks	21	41242149	41242673	H3K27ac	525	Promoter	(<=1kb)
BACE2	ENSG00000182240	Astro2	21	41241745	41275624	33880	primate-specific peaks	21	41241024	41241612	H3K27ac and H3K4me2	589	Promoter	(<=1kb)
BACE2	ENSG00000182240	Astro2	21	41252465	41257326	4862	primate-specific peaks	21	41248878	41250004	H3K27ac	1127	Promoter	(2-3kb)
BACE2	ENSG00000182240	Astro2	21	41225476	41241839	16364	primate-specific peaks	21	41221363	41222317	H3K27ac	955	Promoter	(3-4kb)
BACH2	ENSG00000112182	Astro2	6	90089054	90218245	129192	functional peaks from developing human brain	6	90215282	90220981	H3K27ac and H3K4me2	5700	Promoter	(<=1kb)
BACH2	ENSG00000112182	Astro2	6	90008090	90008827	738	functional peaks from developing human brain	6	90005107	90005706	H3K27ac and H3K4me2	600	Promoter	(3-4kb)
BACH2	ENSG00000112182	Astro2	6	89926528	90296843	370316	functional peaks from developing human brain	6	90290607	90298856	H3K27ac and H3K4me2	8250	Promoter	(<=1kb)
BACH2	ENSG00000112182	Astro2	6	90008090	90008827	738	primate-specific peaks	6	90005107	90005706	H3K27ac and H3K4me2	600	Promoter	(3-4kb)
BCL7A	ENSG00000110987	Astro2	12	122021884	122062044	40161	functional peaks from developing human brain	12	122020370	122024969	H3K27ac and H3K4me2	4600	Promoter	(<=1kb)
BHLHE41	ENSG00000123095	Astro2	12	26120030	26125037	5008	functional peaks from developing human brain	12	26121493	26127342	H3K27ac and H3K4me2	5850	Promoter	(<=1kb)
BLVRB	ENSG00000090013	Astro2	19	40447765	40465764	18000	functional peaks from developing human brain	19	40464944	40468218	H3K27ac and H3K4me2	3275	Promoter	(<=1kb)
BMP4	ENSG00000125378	Astro2	14	53949736	53956811	7076	functional peaks from developing human brain	14	53951133	53957682	H3K27ac and H3K4me2	6550	Promoter	(<=1kb)
BMP4	ENSG00000125378	Astro2	14	53951892	53958761	6870	functional peaks from developing human brain	14	53962758	53964582	H3K27ac and H3K4me2	1825	Promoter	(3-4kb)
[truncated: 13,529 more rows]

[truncated: 12 more sheets: Table S10, Table S11, Table S12, Table S13, Table S14, Table S15, Table S16, Table S17, Table S18, Table S19, Table S20, Table S21]
